# Supplementary material for: Transcriptomic analysis reveals overdominance playing a critical role in nicotine heterosis in Nicotiana tabacum L
Source: BMC Plant Biol. 2018 Mar 22;18:48. doi: 10.1186/s12870-018-1257-x (PMC5863848; doi:10.1186/s12870-018-1257-x)
Supplement: Supplementary file 5 — Date S1. Significantly enriched GO terms of the DEGs. (XLSX 575 kb) [file 12870_2018_1257_MOESM5_ESM.xlsx]

## Sheet: Sheet1
Gene_ID	Basam_Va116.Log2FC	Basam_Va116.qvalue	F1_Basam.Log2FC	F1_Basam.qvalue	F1_Va116.Log2FC	F1_Va116.qvalue	Expression_Pattern
gene_1000	2.0457	3.5628e-40	-1.4394	1.24e-21	0.57802	0.0022776	P1
gene_1002	6.7174	0.00012629	-0.39172	0.99993	6.2975	0.00047259	P3
gene_10024	-1.4701	0.12278	2.5958	4.38e-05	1.0975	0.037507	P12
gene_10032	2.107	0.0050625	-0.40955	0.99993	1.6692	0.027221	P3
gene_10038	0.57869	0.00028967	0.3414	2.03e-05	0.89188	6.84e-19	P10
gene_10043	-6.7669	8.7685e-06	4.9732	0.096549	-1.8218	0.015592	P5
gene_10049	2.1517	1.9236e-08	0.35031	0.26847	2.4738	2.81e-15	P3
gene_10055	-1.1874	3.0233e-05	-0.12206	0.99993	-1.3376	4.08e-05	P5
gene_10065	-1.452	0.042659	0.13248	0.99993	-1.3478	0.10111	P2
gene_1007	0.52469	0.59939	1.2569	1.79e-05	1.7534	1.51e-08	P12
gene_10082	-0.94159	0.020713	0.79138	0.11715	-0.17842	0.89788	P2
gene_10117	-1.2576	0.0074186	-1.089	0.85857	-2.3748	2e-05	P5
gene_10119	-1.177	0.0048339	-0.32347	0.99993	-1.5287	0.0012515	P5
gene_10121	-1.5169	0.00044734	1.271	0.010729	-0.27413	0.83185	P6
gene_10134	-2.9507	0.020808	2.2006	0.43052	-0.7783	0.6644	P2
gene_10135	9.5972	4.13e-05	-3.5129	6.39e-05	6.0561	0.32434	P4
gene_10190	-1.3238	0.00061418	-0.89139	0.95902	-2.2434	9.45e-07	P5
gene_10216	1.2389	0.014311	-1.9857	0.00033182	-0.77499	0.4855	P4
gene_10224	-1.8193	3.8481e-26	1.0118	3.28e-07	-0.83573	2.78e-06	P2
gene_10225	-2.3841	0.020052	2.0645	0.15421	-0.34779	0.86998	P2
gene_10282	1.1586	4.6905e-06	-0.56897	0.29793	0.56139	0.025985	P3
gene_10289	-0.19714	0.0052339	-0.97191	2.88e-14	-1.1973	1.86e-29	P7
gene_10290	0.25961	0.5322	-1.1435	5.42e-09	-0.91214	2.65e-06	P8
gene_10303	-2.8703	2.7273e-07	2.2453	0.0010717	-0.65319	0.34645	P6
gene_10304	-0.90641	0.0010762	-0.054505	0.99993	-0.98913	0.0030475	P5
gene_10312	-2.6278	2.062e-09	0.73918	0.88453	-1.9169	5.47e-06	P5
gene_10318	4.0219	0.014384	-2.2667	0.2719	1.727	0.67679	P1
gene_10335	3.291	1.3544e-07	0.055179	0.99993	3.318	3.57e-09	P3
gene_10363	1.0029	3.5513e-06	-0.44404	0.5832	0.53067	0.0070231	P3
gene_10365	0.95195	6.1067e-06	-0.25872	0.99993	0.66502	0.00016247	P3
gene_10371	3.5413	0.042846	-0.46419	0.99993	3.0489	0.10029	P1
gene_10376	2.3605	7.6173e-05	-0.50378	0.99993	1.8285	0.0028635	P3
gene_10404	-1.7448	3.8547e-07	-0.016273	0.99993	-1.7893	1.64e-06	P5
gene_10416	-0.5164	0.013601	0.4421	0.045669	-0.10251	0.91898	P6
gene_10417	-1.7747	2.7312e-08	-0.26349	0.99993	-2.0664	5.67e-09	P5
gene_10421	2.5257	0.00018397	-0.95446	0.55353	1.543	0.066802	P1
gene_10444	-1.6079	9.4451e-05	0.33067	0.99993	-1.3054	0.0040341	P5
gene_10456	-1.0496	0.00032223	0.60026	0.15061	-0.47753	0.34668	P2
gene_10475	3.5122	0.00056577	-0.72575	0.99993	2.7582	0.016489	P3
gene_10489	-0.43507	2.1162e-08	-0.58858	0.00055241	-1.0519	7.92e-24	P7
gene_1050	2.4373	2.0638e-30	-0.35513	0.92883	2.054	1.31e-23	P3
gene_10502	2.3861	1.9803e-05	-1.0114	0.25982	1.3465	0.055899	P1
gene_10519	0.2721	0.56058	1.0276	1.44e-21	1.2714	1.61e-27	P12
gene_1052	-2.7674	0.0009622	-1.1891	0.99993	-3.9847	9.69e-05	P5
gene_1055	2.9208	6.016e-08	-0.90451	0.29355	1.9881	0.0013688	P3
gene_10561	-1.8071	1.0544e-16	0.63608	0.058396	-1.1993	9.72e-08	P5
gene_10584	-3.9052	9.1849e-22	0.34898	0.99993	-3.5844	7.55e-20	P5
gene_10601	0.99285	0.011109	-0.6747	0.47532	0.28994	0.56043	P1
gene_10663	1.0344	9.2608e-21	-0.20096	0.99993	0.80527	2.99e-18	P3
gene_1067	-0.99171	0.0021745	-0.49813	0.99993	-1.5181	5.19e-05	P5
gene_10670	2.3384	0.010682	-0.82011	0.99993	1.4901	0.19275	P1
gene_10700	2.9572	0.00237	-0.34695	0.99993	2.582	0.0075541	P3
gene_10705	-4.1952	3.7437e-07	-2.9192	0.99993	-7.1427	1.89e-07	P5
gene_10715	-2.1427	0.031166	0.36277	0.99993	-1.8082	0.088854	P2
gene_10740	-1.1122	0.0010602	0.51681	0.49593	-0.62362	0.21391	P2
gene_1078	1.7544	0.007946	-0.18636	0.99993	1.5398	0.0099429	P3
gene_10791	2.1818	7.7031e-10	-0.981	0.023537	1.1726	0.0047781	P1
gene_10792	-1.2174	0.00031137	0.19133	0.99993	-1.0543	0.0077212	P5
gene_10795	5.5826	0.23391	2.3486	0.01328	7.9029	0.0002228	P12
gene_10796	1.2981	0.0029846	0.33265	0.52535	1.6025	6.22e-07	P3
gene_10808	-0.62797	0.00010437	-1.5389	1.06e-07	-2.1951	1.65e-23	P7
gene_10818	-1.1352	0.038172	0.25897	0.99993	-0.90448	0.20271	P2
gene_10826	-3.3795	0.0012541	-0.91791	0.99993	-4.3256	0.00041105	P5
gene_10832	2.47	3.4029e-13	-0.60583	0.42473	1.836	1.56e-07	P3
gene_10839	1.5399	3.492e-05	-0.91998	0.085013	0.59175	0.22186	P1
gene_10852	0.91324	0.00094695	-0.033557	0.99993	0.85147	6.2e-05	P3
gene_10853	2.8306	0.001405	-0.067656	0.99993	2.7347	0.00068486	P3
gene_10863	-0.68352	0.0014761	0.37666	0.18888	-0.33507	0.49778	P2
gene_10871	-1.0506	4.4824e-09	0.49951	0.020884	-0.57926	0.016047	P2
gene_10879	1.1099	0.044968	-0.037675	0.99993	1.044	0.016397	P3
gene_10880	1.4835	0.042825	0.39364	0.93632	1.849	0.00035654	P3
gene_10886	-1.2112	2.2363e-72	0.5598	4.33e-17	-0.67964	2.9e-19	P2
gene_1089	2.9893	1.4202e-20	-0.32043	0.99993	2.6407	3.23e-17	P3
gene_10902	-2.3658	0.0016282	-0.0094899	0.99993	-2.4035	0.0023631	P5
gene_10919	4.5623	0.00070339	-0.7696	0.99993	3.7645	0.014505	P3
gene_1092	-1.1339	0.028868	-1.1698	0.80171	-2.3319	0.00012107	P5
gene_10927	-0.73113	0.0017979	0.72069	0.0018673	-0.038653	0.90555	P6
gene_10931	1.8437	0.017271	-0.75697	0.99993	1.0586	0.27293	P1
gene_10936	-0.8373	0.0013715	0.59569	0.055688	-0.26982	0.74026	P2
gene_10940	-0.47032	0.014154	0.24059	0.39023	-0.25794	0.66551	P2
gene_10969	2.725	9.3387e-10	-0.72364	0.4295	1.9732	4.07e-05	P3
gene_10972	1.0823	0.057342	0.80509	0.011255	1.8592	2.97e-08	P12
gene_10976	2.4564	0.038707	-0.83178	0.99993	1.5964	0.29648	P1
gene_10982	3.9583	0.014417	-0.42647	0.99993	3.5037	0.037166	P3
gene_10988	4.4065	7.2261e-18	-3.0504	8.96e-13	1.3279	0.28141	P4
gene_10999	4.5583	0.018089	-0.1291	0.99993	4.401	0.015933	P3
gene_11011	-0.89794	0.0268	0.10749	0.99993	-0.81866	0.12244	P2
gene_11034	1.6375	1.2418e-08	-0.19475	0.99993	1.4146	4.64e-08	P3
gene_11058	1.1076	0.0010385	-0.52582	0.81027	0.5536	0.10889	P1
gene_11066	-6.0321	0.0032379	5.1208	0.12326	-0.93958	0.54795	P2
gene_1108	1.4018	0.035464	0.018525	0.99993	1.3921	0.0091886	P3
gene_11083	1.2523	0.02999	-0.59889	0.99993	0.62518	0.35437	P1
gene_111	2.3629	0.011677	-1.0343	0.84451	1.3004	0.33139	P1
gene_11104	1.5653	2.9228e-26	-1.9571	1.14e-34	-0.42001	0.27299	P4
gene_11110	-1.0967	4.4521e-23	-0.78954	0.0018593	-1.9144	9.53e-44	P7
gene_11115	-1.1322	8.7777e-06	0.46921	0.28549	-0.69118	0.038056	P5
gene_11117	-0.86751	2.2325e-05	0.98236	2.48e-07	0.086636	0.64477	P6
gene_11123	-5.6498	6.2693e-65	-0.092983	0.99993	-5.771	5.14e-65	P5
gene_1114	-1.0752	0.00046813	-1.0989	0.26296	-2.2023	4.81e-09	P5
gene_11148	-1.2714	0.048923	0.74815	0.80341	-0.55149	0.64286	P2
gene_11175	-0.81008	0.060849	-1.9595	0.025993	-2.7978	2.3e-07	P8
gene_1122	-1.353	0.00077316	0.59175	0.62888	-0.7895	0.13348	P2
gene_11262	1.4028	0.02083	-0.20947	0.99993	1.1652	0.031454	P3
gene_11263	5.3615	6.8852e-05	-3.5371	0.001524	NA	NA	P4
gene_11267	1.3254	0.023183	-0.21157	0.99993	1.0856	0.035877	P3
gene_11282	-0.88852	0.029142	0.27775	0.99993	-0.63898	0.2978	P2
gene_1129	1.933	1.9726e-10	0.54903	0.0018403	2.4538	6.01e-25	P10
gene_11301	-3.7741	0.0022781	1.2585	0.99993	-2.5438	0.019728	P5
gene_11302	4.0593	3.5202e-21	0.40141	0.057229	4.4325	3.59e-33	P3
gene_11327	-1.4463	0.00013177	-0.85927	0.99993	-2.3337	1.92e-07	P5
gene_11332	-1.268	0.006276	0.63229	0.66944	-0.6639	0.3411	P2
gene_11362	-0.92255	0.041784	-1.1482	0.55348	-2.099	6.33e-05	P5
gene_11364	-4.7759	5.7157e-07	4.1782	0.00027304	-0.6259	0.52076	P6
gene_11368	0.038838	0.82578	-1.7416	3.53e-36	-1.7309	8.01e-40	P8
gene_11380	-1.7176	0.024414	-0.1483	0.99993	-1.8941	0.023301	P5
gene_11383	8.6099	9.1345e-06	-1.8038	0.030713	6.7779	0.018292	P1
gene_11384	-3.3584	1.3142e-09	3.1106	1.18e-07	-0.27606	0.82682	P6
gene_11389	-0.70132	0.70397	2.1965	0.010507	1.4669	0.045426	P12
gene_1139	2.0824	0.00045069	1.4581	3.13e-08	3.5123	1.96e-21	P10
gene_11418	-2.6004	8.6523e-12	0.058649	0.99993	-2.57	7.77e-11	P5
gene_11419	2.3516	0.0032944	-2.0665	0.027246	0.25681	0.88533	P4
gene_11450	-3.5998	0.026261	-0.43505	0.99993	-4.0631	0.020341	P5
gene_11451	1.8212	0.044352	0.11289	0.99993	1.9059	0.0087119	P3
gene_11483	-1.9695	0.048713	-0.08568	0.99993	-2.0834	0.053236	P2
gene_11510	-1.7368	0.00017007	-0.34638	0.99993	-2.1114	4.11e-05	P5
gene_11515	2.0139	1.5069e-13	-0.058706	0.99993	1.927	2.52e-15	P3
gene_11545	0.42019	0.52012	-1.6325	7.09e-05	-1.2405	0.0039568	P8
gene_11553	-0.88412	0.0097059	0.13608	0.99993	-0.77625	0.08544	P2
gene_11564	4.0041	0.0015688	-1.7184	0.28215	2.2575	0.30331	P1
gene_11570	-1.1799	0.03072	-0.44755	0.99993	-1.6557	0.0067643	P5
gene_1158	2.2391	0.01549	0.093211	0.99993	2.3041	0.0029437	P3
gene_11580	1.3293	0.0060585	-1.2798	0.032716	0.021279	0.90822	P4
gene_11590	1.1834	1.4921e-08	-0.79264	0.0026845	0.36257	0.11842	P4
gene_116	-1.178	0.011316	0.6276	0.63712	-0.57866	0.45564	P2
gene_1160	1.7045	3.3204e-08	0.10826	0.99993	1.7845	6.21e-12	P3
gene_11604	-0.60027	0.02626	0.43445	0.21736	-0.19403	0.86346	P2
gene_11607	3.278	2.5459e-11	-1.052	0.053448	2.1978	0.00015415	P3
gene_1161	-0.63376	0.0092387	-0.18369	0.99993	-0.84566	0.0055766	P5
gene_11630	-1.2965	1.8248e-08	-0.78739	0.48464	-2.1121	2.77e-14	P5
gene_11639	-1.9479	3.7905e-10	-0.51699	0.99993	-2.4931	2.06e-12	P5
gene_11654	2.0186	7.5936e-07	0.65137	0.0071033	2.6417	1.3e-17	P10
gene_11665	3.6918	6.2048e-07	-0.36708	0.99993	3.2965	8.67e-06	P3
gene_11681	2.0833	1.9788e-08	-0.81934	0.14982	1.2358	0.002785	P3
gene_11686	0.39256	0.81035	1.1457	0.01387	1.5101	0.00058531	P12
gene_1179	3.6328	0.0014209	-0.17951	0.99993	3.4251	0.0015873	P3
gene_11791	-1.781	0.00070042	0.50575	0.99993	-1.3034	0.02437	P5
gene_11794	1.2102	0.0067097	-2.4441	8.38e-07	-1.2621	0.092952	P4
gene_11802	0.61072	0.00073898	-1.9574	7.86e-27	-1.3749	1.06e-11	P9
gene_11805	2.5353	0.010626	-0.56122	0.99993	1.9459	0.07155	P1
gene_11844	-1.2268	0.0052793	-0.11202	0.99993	-1.3671	0.006235	P5
gene_11853	-0.094311	0.84772	0.9649	0.025003	0.84238	0.033372	P12
gene_11854	-1.2387	0.0020255	-0.87706	0.98749	-2.1439	5.47e-06	P5
gene_11863	2.7182	0.0088507	-0.53458	0.99993	2.1554	0.052972	P1
gene_11866	4.2659	2.6687e-11	-1.1804	0.048997	3.0573	9.41e-05	P1
gene_11870	-1.7774	5.5415e-09	0.39987	0.94322	-1.4058	1.31e-05	P5
gene_11884	-1.3045	0.02817	-0.58505	0.99993	-1.9178	0.0039196	P5
gene_11885	-1.1374	0.0033486	0.36802	0.99993	-0.79756	0.11783	P2
gene_1192	1.2175	0.0095674	-0.074274	0.99993	1.115	0.0038146	P3
gene_11924	2.116	0.0021557	-0.72221	0.99993	1.3655	0.08737	P1
gene_11936	0.32955	0.29922	-1.1277	1.81e-08	-0.82638	6.52e-05	P8
gene_11949	1.6395	0.0024383	0.4933	0.31539	2.1046	1.1e-07	P3
gene_11981	1.8385	1.4412e-05	-0.42764	0.99993	1.3826	0.00088538	P3
gene_11999	1.0111	6.8852e-05	-0.95915	0.00136	0.023706	0.86727	P4
gene_12020	5.5603	0.048538	0.69633	0.99993	6.2284	0.0031609	P3
gene_12021	3.3368	5.3692e-22	0.00080813	0.99993	3.3094	2.47e-25	P3
gene_12022	1.3852	0.046644	-0.48444	0.99993	0.87259	0.24104	P1
gene_12041	-2.0908	0.00015793	-0.78882	0.99993	-2.9078	5.99e-06	P5
gene_12049	4.4117	2.6808e-145	0.29034	1.47e-07	4.6738	1.2e-205	P10
gene_12056	1.842	0.00031856	0.38239	0.55925	2.1961	3.35e-08	P3
gene_12069	-0.010926	0.85235	0.71722	0.00063328	0.67808	0.0011951	P12
gene_12071	1.6903	0.022533	-0.67537	0.99993	0.98675	0.26639	P1
gene_12072	-0.82408	0.041217	-0.29771	0.99993	-1.15	0.014329	P5
gene_12107	-1.4003	1.3454e-06	-0.84732	0.71028	-2.2759	6.07e-11	P5
gene_12112	3.7199	0.00079607	-0.90522	0.99993	2.7865	0.037297	P3
gene_12116	2.1277	5.8804e-09	-0.09517	0.99993	2.0043	1.26e-09	P3
gene_12119	-0.76645	1.7073e-06	0.18294	0.56837	-0.61172	0.0047344	P5
gene_1216	-5.4114	2.2798e-05	NA	NA	-3.1254	0.00051672	P5
gene_12182	-0.55172	0.049879	0.48558	0.13515	-0.094349	0.92469	P2
gene_12239	-1.664	0.00072968	0.23934	0.99993	-1.4529	0.0071209	P5
gene_12246	3.0288	0.00027028	-0.38608	0.99993	2.6145	0.0017279	P3
gene_12251	-1.317	3.8161e-16	-1.5028	1.6e-05	-2.848	1.05e-38	P7
gene_12273	2.1302	4.7678e-27	-0.26911	0.99993	1.8329	5.21e-23	P3
gene_12287	-0.92692	0.0016304	0.66039	0.067592	-0.29474	0.72748	P2
gene_12289	7.1074	0.012448	-0.80377	0.99993	6.2754	0.060426	P1
gene_12292	2.1709	9.6459e-06	0.74024	0.0094007	2.8829	2.44e-15	P10
gene_12296	1.7752	0.87701	5.3723	0.013647	7.1193	0.0063439	P12
gene_12303	4.6026	0.00054595	-0.6876	0.99993	3.8868	0.0086835	P3
gene_12330	2.5589	1.609e-13	-0.8393	0.05789	1.6914	9e-06	P3
gene_12332	0.61504	0.69306	2.7114	3.66e-18	3.2982	1.01e-21	P12
gene_12366	2.7144	2.6554e-69	-1.3185	2.32e-22	1.3676	2.53e-14	P1
gene_12378	-1.3335	0.0011297	0.88552	0.13213	-0.47619	0.53533	P2
gene_12385	0.70333	0.010205	-0.1301	0.99993	0.54502	0.006713	P3
gene_12400	1.2096	0.016678	-0.36608	0.99993	0.81535	0.091441	P1
gene_12401	1.5992	2.1621e-14	0.12359	0.48621	1.6945	5.61e-22	P3
gene_12403	-1.6397	4.6155e-12	-0.026022	0.99993	-1.694	6.57e-11	P5
gene_12410	-0.76	6.7446e-05	-0.71792	0.22875	-1.5061	1.04e-10	P5
gene_12417	-2.3696	3.0889e-09	0.42794	0.99993	-1.9699	9.37e-07	P5
gene_12418	1.2097	2.6018e-06	-0.80432	0.02007	0.3772	0.21811	P4
gene_12422	-0.92694	2.4407e-07	-0.36339	0.99993	-1.3185	6.87e-10	P5
gene_12457	2.3889	0.016525	0.61323	0.69808	2.9739	3.91e-05	P3
gene_12465	-2.1436	0.0013418	-1.4831	0.99993	-3.6548	1.61e-05	P5
gene_12493	5.8687	0.021665	0.88422	0.69749	6.7247	0.00030027	P3
gene_12497	-1.8147	0.036614	-1.2084	0.99993	-3.0512	0.0028158	P5
gene_12501	-1.4369	0.0082399	-1.138	0.99993	-2.6031	5.72e-05	P5
gene_12513	2.2615	0.018295	-1.6169	0.26254	0.61641	0.77941	P1
gene_12556	-0.45643	9.3388e-10	-1.0695	5.68e-16	-1.5541	3.07e-50	P7
gene_12569	-0.76401	0.035882	0.53088	0.35987	-0.26134	0.82414	P2
gene_12582	-0.76911	0.89477	7.1308	0.0016591	6.3334	0.00038822	P12
gene_12587	-1.1152	2.7532e-24	-1.6818	8.61e-15	-2.8253	1.2e-73	P7
gene_12623	0.90451	0.00080147	-0.55029	0.39518	0.32601	0.24127	P1
gene_12637	3.7591	3.5764e-11	-0.95863	0.15836	2.7723	2.31e-05	P3
gene_12653	4.1337	5.2224e-13	-0.9488	0.12803	3.1567	1.47e-06	P3
gene_12666	3.2693	5.8093e-33	0.056521	0.99443	3.2976	3.62e-40	P3
gene_12708	1.3269	6.6519e-08	-0.43851	0.79801	0.86021	0.00019838	P3
gene_12709	-1.2229	2.5591e-07	-1.4516	0.009084	-2.7027	4.75e-18	P7
gene_1274	0.64189	0.53104	2.8129	1.52e-34	3.4266	1.05e-40	P12
gene_12761	-2.983	0.003632	-0.50905	0.99993	-3.5203	0.0018078	P5
gene_12764	1.5344	0.0031393	0.10053	0.99993	1.6067	0.00012598	P3
gene_12765	3.5239	1.4878e-08	-0.51225	0.99993	2.9834	3.5e-06	P3
gene_12804	-0.56499	1.5272e-07	0.45369	6.8e-06	-0.13951	0.85933	P6
gene_12807	-3.5391	0.046181	-0.73811	0.99993	-4.3054	0.031382	P5
gene_12819	-2.7464	2.0186e-19	1.1132	0.032381	-1.6614	1.98e-09	P2
gene_12832	2.8843	0.0013198	-0.056166	0.99993	2.8	0.00058747	P3
gene_12833	-1.4168	0.01958	-0.28034	0.99993	-1.7254	0.010545	P5
gene_12835	1.9065	0.017576	-0.67691	0.99993	1.2013	0.2048	P1
gene_1284	-0.0039646	0.81779	0.41441	0.0044328	0.38224	0.010621	P12
gene_12868	1.1022	0.001049	-0.090784	0.99993	0.98322	0.0003412	P3
gene_12885	-2.5955	1.888e-12	-0.25218	0.99993	-2.8759	5.66e-13	P5
gene_12887	5.7639	1.6831e-07	-0.77699	0.89788	4.9587	5.89e-05	P3
gene_12888	0.043196	0.86677	1.1922	8.05e-37	1.2072	2.53e-35	P12
gene_1289	-0.81887	0.0027215	0.33127	0.65134	-0.51582	0.24683	P2
gene_12904	3.2443	0.037237	-4.1772	0.045939	-0.96106	0.88781	P4
gene_12909	-0.34261	3.5076e-20	-0.60345	6.75e-16	-0.97427	2.98e-72	P7
gene_12916	-0.93415	0.00030638	-0.80747	0.45236	-1.7698	1.23e-08	P5
gene_12922	2.1559	2.5275e-06	-1.1112	0.058396	1.0164	0.093893	P1
gene_12943	-0.94142	0.00040559	-1.1872	0.065875	-2.1568	7.82e-11	P5
gene_12952	2.2681	4.3153e-10	-1.1777	0.0032783	1.0622	0.021703	P1
gene_12961	-1.3316	0.0025061	-1.0977	0.80506	-2.4575	3.28e-06	P5
gene_12978	-1.3332	0.00023826	1.3766	0.00011886	0.015225	0.88351	P6
gene_12984	-1.4111	0.023629	-0.72871	0.99993	-2.168	0.0020641	P5
gene_12992	-2.1908	8.7755e-05	0.34111	0.99993	-1.8779	0.0011578	P5
gene_13	0.42822	0.8599	1.8102	0.0125	2.2102	0.0011881	P12
gene_13007	-0.88047	0.010505	0.5795	0.26254	-0.32918	0.71795	P2
gene_13016	-0.71707	0.00092277	-0.47683	0.99993	-1.2221	2.59e-06	P5
gene_13018	2.67	0.016304	0.92578	0.21557	3.5676	2.23e-06	P3
gene_13022	-1.0941	0.002918	0.16645	0.99993	-0.95586	0.033187	P5
gene_13033	4.0971	8.2292e-27	-0.86241	0.012892	3.2065	2.86e-14	P1
gene_13034	-1.4116	5.6593e-05	0.76936	0.16311	-0.67049	0.16363	P2
gene_13075	3.4925	0.0001486	0.27591	0.99993	3.7402	1.66e-06	P3
gene_13081	2.3886	1.6406e-25	0.14695	0.35092	2.5073	5.24e-36	P3
gene_13084	1.3898	4.6045e-05	-0.52692	0.83977	0.83468	0.014902	P3
gene_13095	-0.72237	0.013315	-0.18767	0.99993	-0.93825	0.0084103	P5
gene_1312	4.4684	0.024365	-1.7002	0.73127	2.7401	0.4399	P1
gene_13129	1.8456	3.5239e-05	-0.7147	0.58273	1.1027	0.026041	P3
gene_13147	-5.5288	3.3862e-16	-2.1016	0.99993	-7.6586	5.27e-15	P5
gene_13173	-3.2251	9.3388e-10	2.0925	0.0059687	-1.1608	0.012507	P2
gene_13183	2.4618	0.0007403	-0.54012	0.99993	1.8935	0.013756	P3
gene_13199	4.6211	1e-09	-1.2663	0.062429	3.3266	0.00047043	P3
gene_1320	1.2046	7.7541e-07	-0.18125	0.99993	0.99515	1.91e-06	P3
gene_13206	6.7976	1.2396e-44	-1.2305	6.64e-08	5.539	1.15e-21	P1
gene_13207	-4.6305	4.6648e-14	-1.0157	0.99993	-5.6744	1.3e-14	P5
gene_13208	-2.6378	8.76e-12	-1.356	0.80197	-4.0221	4.54e-16	P5
gene_13244	-1.5125	0.0036152	-0.1049	0.99993	-1.6456	0.0042504	P5
gene_13247	1.2171	0.033628	0.84334	0.0088165	2.0322	5.82e-09	P10
gene_13252	-1.2093	0.0011967	-0.1264	0.99993	-1.3639	0.001335	P5
gene_13273	-1.9365	0.0002255	1.7119	0.0038174	-0.2528	0.86512	P6
gene_13276	-0.89643	0.00092854	0.074401	0.99993	-0.85024	0.011954	P5
gene_13287	-1.051	0.011031	-0.29632	0.99993	-1.3755	0.0036427	P5
gene_13300	1.3194	8.8339e-16	-0.46844	0.15658	0.82273	6.28e-08	P3
gene_13363	-0.64451	0.021574	-0.3452	0.99993	-1.0179	0.0024247	P5
gene_13393	-2.4566	0.0043482	-0.99591	0.99993	-3.4808	0.00059055	P5
gene_1340	-0.06081	0.83165	1.4835	5.3e-12	1.3945	7.01e-11	P12
gene_13402	-1.7277	0.030789	0.21323	0.99993	-1.5427	0.082787	P2
gene_13403	2.3533	0.03201	-0.020353	0.99993	2.3047	0.016015	P3
gene_13414	-1.4461	0.009305	0.85132	0.52118	-0.62295	0.48838	P2
gene_13428	2.9465	0.0025448	0.063777	0.99993	2.9821	0.00048819	P3
gene_13446	-1.7143	0.02163	-0.37283	0.99993	-2.1153	0.0099767	P5
gene_13449	-8.9688	0.00086543	7.2888	0.20144	-1.7082	0.060426	P2
gene_13450	-8.3764	0.0075807	7.1165	0.26192	-1.2882	0.33419	P2
gene_13457	-4.391	0.0089741	NA	NA	-3.5057	0.019046	P5
gene_13471	5.4338	0.00061764	-0.18677	0.99993	5.2188	0.00070805	P3
gene_1348	5.5485	0.0040885	-1.0615	0.99993	4.4588	0.07008	P1
gene_1352	-0.58717	0.0034759	0.15691	0.91178	-0.45847	0.17484	P2
gene_13533	1.5069	0.022871	0.19755	0.99993	1.6762	0.00092746	P3
gene_13564	4.5528	0.18369	2.989	3.56e-06	7.5136	3.36e-08	P12
gene_13569	-1.5259	0.00026451	0.56856	0.81085	-0.98558	0.046321	P5
gene_1359	-0.8171	0.0037385	0.70739	0.020573	-0.13792	0.90937	P6
gene_13592	-1.8152	0.00098777	-1.1921	0.99993	-3.0355	6.05e-06	P5
gene_13605	2.1697	3.5671e-05	-0.92834	0.32551	1.2132	0.059635	P1
gene_13620	1.2504	4.1958e-76	-0.09543	0.99993	1.1268	4.73e-85	P3
gene_13623	0.97827	0.045231	-0.012291	0.99993	0.93777	0.010898	P3
gene_1363	-2.9781	4.1052e-11	1.1843	0.29246	-1.822	7.35e-06	P5
gene_13630	1.4929	0.045502	-0.15273	0.99993	1.312	0.044519	P3
gene_13635	4.0833	0.51381	3.3916	0.00062814	7.4467	6.52e-05	P12
gene_13647	2.4837	0.0025038	-0.63301	0.99993	1.8225	0.044821	P3
gene_13662	2.9076	2.161e-13	-1.0513	0.013292	1.8282	8.22e-05	P1
gene_13665	2.5243	0.010072	0.78677	0.31081	3.2828	2.01e-06	P3
gene_13667	-0.28455	0.021409	-1.3028	1.25e-10	-1.6156	5.77e-22	P7
gene_13673	2.0922	1.7789e-09	-0.80827	0.11464	1.2557	0.001029	P3
gene_13674	-2.5733	0.0063774	1.5979	0.55879	-1.0036	0.37605	P2
gene_13676	1.769	0.0024985	-0.61189	0.99993	1.1289	0.079487	P1
gene_13711	-0.70815	0.00025149	0.79701	9.8e-06	0.060647	0.71111	P6
gene_13712	-0.88811	0.00017667	-1.2135	0.020666	-2.1298	1e-12	P7
gene_13714	1.8795	2.6151e-07	-2.4547	1.48e-09	-0.60335	0.62583	P4
gene_13716	3.0025	1.7497e-08	-2.3062	1e-05	0.6681	0.62776	P4
gene_13717	3.1108	0.02726	-0.29672	0.99993	2.7859	0.045123	P3
gene_13718	-1.027	0.008979	-0.25939	0.99993	-1.3146	0.0036282	P5
gene_13719	5.3495	2.5648e-38	-2.2016	2.33e-17	3.1197	3.02e-07	P1
gene_13726	2.4538	0.0057312	-0.35386	0.99993	2.0717	0.018539	P3
gene_13727	6.7601	1.3437e-05	-0.58536	0.99993	6.1465	0.00023614	P3
gene_13740	-0.80469	0.033752	0.22449	0.99993	-0.60842	0.29478	P2
gene_13742	-0.63971	0.008477	0.20411	0.92649	-0.46381	0.26891	P2
gene_13752	-0.77266	0.016942	0.50148	0.31413	-0.29939	0.74642	P2
gene_13759	3.0145	2.2515e-33	-2.1869	1.24e-21	0.7994	0.053387	P4
gene_13761	-3.0425	0.0039813	-0.29251	0.99993	-3.3632	0.0028845	P5
gene_13762	-0.99095	4.5069e-06	0.52085	0.05789	-0.49832	0.13555	P2
gene_13771	5.5547	1.5071e-05	-3.427	0.00061898	NA	NA	P4
gene_13772	0.28926	0.7991	0.84893	0.0021297	1.11	5.33e-05	P12
gene_13773	-2.0474	2.2523e-08	-1.7896	0.21138	-3.8653	1.3e-14	P5
gene_13777	1.0744	0.002752	-0.25969	0.99993	0.78649	0.011824	P3
gene_13802	3.8058	0.020701	-0.50216	0.99993	3.2754	0.062766	P1
gene_13804	2.0479	0.037224	-0.35868	0.99993	1.661	0.089905	P1
gene_13853	-8.4202	0.0066407	6.5582	0.51388	-1.8902	0.11289	P2
gene_13869	-0.77055	0.0061973	0.53816	0.13408	-0.2606	0.77675	P2
gene_13874	1.3737	8.7877e-05	0.10965	0.99993	1.4551	2.42e-07	P3
gene_13877	3.1994	0.048913	-0.23365	0.99993	2.9376	0.061351	P1
gene_1389	-2.0271	0.00055326	-1.8905	0.71632	-3.9458	6.69e-07	P5
gene_13908	2.7833	0.026656	0.79856	0.53574	3.5536	4.82e-05	P3
gene_13910	0.81622	1.4296e-05	-0.16235	0.99993	0.62566	2.15e-05	P3
gene_13911	0.76042	6.1988e-10	-0.57192	0.00041518	0.16028	0.11433	P4
gene_1392	-2.8343	5.6649e-12	-0.1215	0.99993	-2.984	6.88e-12	P5
gene_13929	-0.43825	0.0084542	-1.3035	3.49e-06	-1.7699	1.97e-16	P7
gene_13949	1.1722	0.00079208	-2.1978	1.11e-08	-1.0538	0.072042	P4
gene_1398	0.87905	0.0438	0.14635	0.99993	0.99719	0.00087759	P3
gene_13980	3.7403	9.7519e-33	-0.38582	0.98863	3.3263	2.04e-26	P3
gene_13982	-1.4922	1.718e-09	-0.77077	0.69173	-2.2912	1.02e-14	P5
gene_13984	5.7501	1.1846e-26	-0.52837	0.60678	5.1935	2.09e-20	P3
gene_13989	0.79787	0.020879	0.088349	0.99993	0.85801	0.00034737	P3
gene_14013	4.1446	1.799e-06	-0.61754	0.99993	3.4988	0.00017279	P3
gene_14024	-0.87084	0	-1.4153	0	-2.3143	0	P7
gene_14071	2.9439	0.041988	-3.5887	0.056388	-0.67294	0.89902	P1
gene_14079	1.9984	3.1445e-07	-2.891	1.57e-10	-0.92082	0.39875	P4
gene_1408	0.26976	0.84148	0.84288	0.022309	1.0844	0.0015851	P12
gene_14084	4.229	2.606e-08	-1.4512	0.037657	2.7496	0.0074235	P1
gene_14092	0.76917	0.0032816	-0.34516	0.99993	0.3958	0.076633	P1
gene_14095	3.2581	2.104e-11	-0.60125	0.79426	2.6287	2.49e-07	P3
gene_14110	4.4968	2.9835e-82	-0.14828	0.99993	4.3203	1.82e-82	P3
gene_14136	-2.2907	0.00076104	-0.69305	0.99993	-3.012	0.0001029	P5
gene_14147	1.9215	0.01359	-0.58467	0.99993	1.3086	0.12876	P1
gene_14150	-0.75882	0.00022173	-0.59813	0.62768	-1.3852	2.32e-08	P5
gene_14151	-1.8358	0.0025902	-1.2024	0.99993	-3.0664	3.32e-05	P5
gene_14160	4.6371	0.031748	1.0217	0.49374	5.6307	0.00014493	P3
gene_14180	-1.2828	0.0021878	-0.23708	0.99993	-1.5481	0.0010497	P5
gene_14186	NA	NA	4.418	0.01832	7.109	0.0065769	P12
gene_14191	-2.2742	9.3982e-05	0.57167	0.99993	-1.7307	0.0035678	P5
gene_14198	-2.4317	2.089e-09	0.02415	0.99993	-2.4357	1.01e-08	P5
gene_14209	-1.3665	1.4114e-13	-0.75783	0.28453	-2.1525	5.54e-22	P5
gene_14243	2.8159	0.00027288	-0.62616	0.99993	2.1615	0.0099788	P3
gene_14246	-1.8463	0.01921	0.51934	0.99993	-1.3552	0.12836	P2
gene_14247	-2.655	7.5842e-09	1.5626	0.024259	-1.1207	0.011583	P2
gene_14248	2.5794	3.2078e-05	-0.84648	0.62981	1.7048	0.018444	P3
gene_14253	1.4702	0.004874	-0.66308	0.92026	0.77887	0.19974	P1
gene_14254	-1.668	0.008465	0.20363	0.99993	-1.4926	0.033461	P5
gene_14311	3.8651	7.6928e-41	-3.4864	1.13e-36	0.35055	0.72989	P4
gene_14337	3.5528	0.00034749	-0.24842	0.99993	3.2762	0.00068599	P3
gene_14347	-4.6771	3.7424e-11	2.6634	0.057264	-2.042	3.25e-05	P5
gene_14359	3.095	6.6435e-08	-1.2613	0.048116	1.8055	0.015975	P1
gene_14371	8.6613	0.0032961	-0.73022	0.99993	7.9029	0.018274	P3
gene_14400	-1.2652	0.02201	-1.1126	0.99993	-2.4061	0.0001956	P5
gene_14403	-2.0845	0.00016319	-0.28731	0.99993	-2.4	7.36e-05	P5
gene_14412	0.35865	0.867	1.6854	0.011062	2.0158	0.0011881	P12
gene_14435	1.6799	1.34e-07	-0.28285	0.99993	1.3688	3.36e-06	P3
gene_14459	2.9007	0.029051	0.79506	0.59597	3.6676	7.74e-05	P3
gene_1446	4.2689	6.8769e-11	0.21863	0.99993	4.4593	1.38e-14	P3
gene_14466	-1.0204	5.6017e-05	0.4611	0.26278	-0.58753	0.10772	P2
gene_14478	-2.9389	1.8668e-31	2.5719	2.15e-22	-0.39515	0.21636	P6
gene_1448	-2.7601	0.047498	-0.023619	0.99993	-2.8119	0.053012	P2
gene_14487	4.7227	0.67325	5.2627	4.26e-09	9.9573	9.26e-07	P12
gene_14488	-2.1519	6.0142e-05	1.6476	0.01571	-0.53247	0.54823	P6
gene_14489	-8.7589	2.3795e-09	6.5844	0.016001	-2.2028	1.04e-05	P2
gene_14492	-1.5785	0.0011869	-0.10777	0.99993	-1.7145	0.0014038	P5
gene_14497	-3.8038	0.000234	0.97238	0.99993	-2.8596	0.0020294	P5
gene_14498	2.37	0.32193	1.8908	0.028798	4.2325	6.08e-05	P12
gene_14500	-0.91969	9.6015e-05	0.51377	0.09543	-0.43413	0.30407	P2
gene_14501	1.3011	0.0058461	-0.41903	0.99993	0.85389	0.06548	P1
gene_14528	1.5104	0.0084143	-0.34328	0.99993	1.1389	0.037866	P3
gene_14531	-5.824	0.0072969	1.3134	0.99993	-4.5388	0.0092855	P5
gene_14534	0.81397	0.0069444	-1.3038	2.67e-05	-0.51807	0.34627	P4
gene_14544	-3.6936	2.6458e-05	1.2326	0.99993	-2.4893	0.0011773	P5
gene_14555	2.3179	2.5893e-19	-0.22845	0.99993	2.0613	1.66e-17	P3
gene_14557	-2.0552	0.042788	0.7109	0.99993	-1.3725	0.23548	P2
gene_14564	4.1577	0.045423	-1.1852	0.99993	2.9442	0.32655	P1
gene_14579	-8.2108	4.4248e-09	7.4057	1.63e-05	-0.83329	0.15873	P6
gene_14586	2.4252	1.0693e-16	-0.56716	0.35387	1.8298	7.02e-10	P3
gene_14620	-2.9066	0.00061984	0.031766	0.99993	-2.9031	0.00091683	P5
gene_14621	-1.0701	0.026959	0.56837	0.76608	-0.5299	0.54388	P2
gene_14656	4.7404	0.023038	-0.36075	0.99993	4.3515	0.041273	P3
gene_14657	2.2829	3.2224e-11	-0.0033695	0.99993	2.2513	2.14e-13	P3
gene_14682	-0.47488	0.044944	-0.41634	0.99993	-0.91942	0.0013997	P5
gene_14688	-1.576	1.8129e-07	-0.18851	0.99993	-1.7927	9.67e-08	P5
gene_1470	-0.99912	0.014187	0.80535	0.12036	-0.22199	0.87226	P2
gene_1471	-0.25325	0.19472	0.72733	8.57e-07	0.44587	0.0025532	P12
gene_14713	2.9251	2.5561e-72	-4.8758	4.99e-104	-1.9789	1.58e-06	P9
gene_14715	2.4459	0.00025588	-0.27678	0.99993	2.1409	0.00084464	P3
gene_14719	-0.97113	0.0011374	-2.8539	1.14e-05	-3.8533	1.61e-16	P7
gene_14723	4.3239	7.1087e-15	-5.2468	1.58e-15	-0.95108	0.80569	P4
gene_14744	-1.3923	1.7757e-12	-1.0054	0.0726	-2.4259	6.75e-23	P5
gene_14781	3.162	6.1644e-06	-0.74167	0.9186	2.3921	0.0020521	P3
gene_14782	1.4334	0.00052698	-1.2607	0.011084	0.14449	0.84182	P4
gene_14785	1.5938	2.4747e-05	0.46472	0.084689	2.0303	1.44e-12	P3
gene_14815	3.5281	2.2544e-13	-0.50259	0.99993	2.9973	1.22e-09	P3
gene_14830	-1.3333	2.0897e-59	-0.18695	0.99993	-1.5485	6.94e-62	P5
gene_14843	2.3583	1.236e-17	0.17135	0.49102	2.5015	1.33e-25	P3
gene_14850	1.2548	0.00084085	-2.0265	8.23e-07	-0.79984	0.29458	P4
gene_14856	3.0904	0.0037927	-0.70375	0.99993	2.3584	0.052556	P1
gene_14857	0.40239	0.7427	0.95381	0.0065122	1.328	9.87e-05	P12
gene_14858	1.5235	9.9198e-15	-0.21413	0.99993	1.2812	3.44e-13	P3
gene_14874	-1.1257	0.0015589	-0.26876	0.99993	-1.4227	0.00047831	P5
gene_14876	1.4903	0.0027223	-0.30494	0.99993	1.1572	0.012492	P3
gene_14877	2.5619	1.0539e-07	-0.43668	0.99993	2.097	1.35e-05	P3
gene_14886	-1.2848	1.44e-07	0.90465	0.00094324	-0.40838	0.35567	P6
gene_14888	3.9824	9.7357e-09	-0.45594	0.99993	3.4983	8.59e-07	P3
gene_14892	-1.4935	0.00041394	-1.008	0.94903	-2.5297	6e-07	P5
gene_14893	0.15603	0.83591	-0.79678	0.00017307	-0.66896	0.00050658	P8
gene_14896	1.2375	0.021538	0.070346	0.99993	1.2797	0.0021089	P3
gene_14898	-0.83103	0.00014583	-0.93528	0.092371	-1.7945	2.68e-11	P5
gene_1490	-4.1321	0.00041515	-0.18094	0.99993	-4.3413	0.0003711	P5
gene_14914	-1.7798	0.043486	-0.26082	0.99993	-2.0689	0.031575	P5
gene_14956	-1.6012	0.011043	1.8938	0.0012247	0.26436	0.69949	P6
gene_14958	5.576	2.151e-07	-0.25196	0.99993	5.2958	6.19e-07	P3
gene_14959	4.9093	0.0045697	0.32193	0.99993	5.203	0.00036053	P3
gene_14981	0.87223	0.0091553	-0.097773	0.99993	0.74624	0.0038254	P3
gene_14989	2.0251	0.017603	1.5447	2.25e-05	3.5416	3.57e-13	P10
gene_14996	-1.4674	0.0012545	0.39019	0.99993	-1.1055	0.036636	P5
gene_15000	-1.557	0.0059161	-1.0513	0.99993	-2.6365	7.94e-05	P5
gene_15024	-4.3936	2.0603e-42	1.5082	0.035467	-2.9136	5.75e-30	P2
gene_15031	0.11908	0.90362	0.97675	0.042687	1.0676	0.012897	P12
gene_1505	0.31826	0.76033	0.73488	0.0082821	1.0249	0.00015741	P12
gene_15057	-0.73705	0.042085	-0.041177	0.99993	-0.80644	0.085013	P2
gene_15058	-0.43732	0.00068976	-1.4316	6.99e-11	-1.8971	7.54e-27	P7
gene_15059	2.3493	1.058e-185	-0.58695	1.04e-12	1.7342	1.7e-103	P1
gene_1506	-1.2936	0.03542	-0.072162	0.99993	-1.394	0.046039	P5
gene_15069	-0.8835	6.709e-05	0.41278	0.19996	-0.49893	0.15401	P2
gene_1508	3.9889	0.020926	0.024006	0.99993	3.9847	0.010037	P3
gene_15094	-1.7814	0.00049118	-0.62012	0.99993	-2.4297	3.06e-05	P5
gene_15095	-1.3907	0.045626	1.1901	0.23266	-0.22887	0.89695	P2
gene_15096	-1.6024	0.0073899	2.1612	1.65e-05	0.5306	0.26555	P6
gene_15110	2.8861	1.8882e-05	-0.53008	0.99993	2.3278	0.00091501	P3
gene_15126	1.9206	0.008007	0.44462	0.78852	2.337	1.57e-05	P3
gene_15162	-0.45493	1.2748e-07	-1.5322	5.16e-24	-2.0153	1.96e-57	P7
gene_15170	1.1322	0.018599	-0.17429	0.99993	0.92967	0.022502	P3
gene_15172	0.66979	0.038141	-1.0337	0.0018687	-0.39216	0.54472	P4
gene_15182	-0.032142	0.90675	4.5502	0.1075	4.4899	0.042434	P12
gene_15184	-0.50538	2.1131e-07	-0.28681	0.99993	-0.8204	1.44e-10	P5
gene_15185	1.9422	0.0018274	-0.52396	0.99993	1.39	0.033218	P3
gene_15255	-4.2975	0.016689	2.1313	0.99993	-2.1944	0.13686	P2
gene_15268	0.63229	0.029919	-0.015355	0.99993	0.58873	0.0023986	P3
gene_15278	3.8588	4.0476e-64	1.3894	6.56e-67	5.2199	1.06e-217	P10
gene_15295	0.019257	0.90112	-5.0085	0.11709	-5.0175	0.037256	P8
gene_15297	2.2898	0.00063238	1.5018	1.85e-07	3.7634	1.3e-19	P10
gene_15299	-1.7905	0.0020197	-0.021172	0.99993	-1.8399	0.0034407	P5
gene_153	1.5458	0.0010492	-0.11444	0.99993	1.4032	0.00061889	P3
gene_15330	-1.1937	0.00010952	-0.7881	0.83849	-2.01	4.09e-08	P5
gene_15347	-0.73258	0.0032389	0.29235	0.63527	-0.46844	0.27403	P2
gene_15356	3.7245	2.1501e-08	-1.0171	0.24705	2.6792	0.0006909	P3
gene_15360	-0.81476	5.5117e-05	0.61769	0.0039598	-0.22528	0.76295	P6
gene_15364	0.5502	0.0095588	-0.033376	0.99993	0.48861	0.00035386	P3
gene_15374	-1.1522	0.032654	0.032636	0.99993	-1.1478	0.071845	P2
gene_15388	-0.67155	1.2493e-05	0.82546	3.68e-09	0.1257	0.35157	P6
gene_15391	-1.0636	2.5236e-08	-0.58683	0.6874	-1.6786	1.94e-13	P5
gene_1541	-0.93283	0.00011918	0.66301	0.016208	-0.29803	0.64773	P6
gene_15411	3.1437	0.06533	1.5248	0.032109	4.6403	1.99e-06	P12
gene_1542	1.2866	7.9443e-07	-0.20643	0.99993	1.052	3.76e-06	P3
gene_15425	1.7844	0.010696	0.054034	0.99993	1.8102	0.0017854	P3
gene_1543	-1.1411	0.035657	0.33796	0.99993	-0.83133	0.25781	P2
gene_15434	-1.2174	0.031377	0.081661	0.99993	-1.1639	0.081396	P2
gene_15446	0.0064235	0.867	-0.7643	0.26678	-0.78608	0.04726	P8
gene_15486	2.4924	0.046136	-1.0562	0.99993	1.408	0.44882	P1
gene_15494	1.5495	2.6526e-05	-0.65039	0.52369	0.87087	0.027776	P3
gene_155	-1.5139	1.1752e-06	0.19337	0.99993	-1.3487	8.39e-05	P5
gene_15528	3.2483	4.0455e-34	-0.34695	0.99993	2.8731	5.09e-28	P3
gene_15532	2.2743	5.2003e-38	-0.84012	3.53e-06	1.4059	4.06e-14	P1
gene_15533	-2.4549	0.04161	0.075044	0.99993	-2.4081	0.056644	P2
gene_15540	1.5373	0.0015096	0.28521	0.84293	1.7943	1.48e-06	P3
gene_15567	-1.8084	0.012897	0.18487	0.99993	-1.6517	0.037411	P5
gene_15578	2.49	0.12278	2.2274	1.34e-05	4.6892	2.37e-10	P12
gene_15581	-0.14801	0.01166	0.61546	2.48e-27	0.43924	2.07e-14	P11
gene_15587	-1.4717	6.5964e-05	0.5341	0.71338	-0.96582	0.025938	P5
gene_15588	-1.7534	0.034989	0.99068	0.88881	-0.79096	0.51649	P2
gene_15608	1.1561	7.847e-08	-0.63674	0.056753	0.49112	0.023675	P3
gene_15615	0.64497	0.16703	0.50888	0.042756	1.1256	3.92e-06	P12
gene_15630	3.6434	0.0019338	-0.91859	0.99993	2.6966	0.061068	P1
gene_15631	2.4479	2.639e-14	-0.66482	0.21706	1.7548	1.69e-07	P3
gene_15634	-0.076727	0.59918	-1.0452	1.74e-05	-1.1501	1.14e-08	P8
gene_15637	0.39249	0.0021635	-0.76366	6.11e-11	-0.39938	0.0048575	P9
gene_1565	-1.429	3.4634e-05	-0.64536	0.99993	-2.1026	1.61e-07	P5
gene_15651	-1.0674	0.0092706	-0.53235	0.99993	-1.6279	0.0005084	P5
gene_15677	0.11716	0.8983	-0.89153	0.040445	-0.80258	0.021237	P8
gene_15706	5.591	0.003401	-1.5346	0.60634	4.0282	0.16193	P1
gene_15711	-1.4181	0.0027203	-0.50055	0.99993	-1.9468	0.00027398	P5
gene_1572	-0.50735	0.0042668	0.62041	0.00012397	0.084854	0.59841	P6
gene_15749	2.8183	1.7504e-18	-4.0077	1.79e-24	-1.2176	0.21889	P4
gene_15763	-6.9189	0.0021084	3.3234	0.99993	-3.6237	0.0053188	P5
gene_15771	-1.0278	0.03951	0.26451	0.99993	-0.79151	0.24721	P2
gene_15772	-2.5232	0.0065712	0.80135	0.99993	-1.7501	0.065017	P2
gene_15778	-1.9729	2.6897e-05	-1.2356	0.96391	-3.2367	2.95e-08	P5
gene_15780	-3.4512	3.8431e-08	0.70887	0.99993	-2.7705	2.04e-06	P5
gene_15781	2.3284	0.002234	-1.1311	0.45753	1.1691	0.29519	P1
gene_15788	1.4533	3.577e-06	-0.47286	0.9457	0.95221	0.0017871	P3
gene_15789	-1.2156	0.0056545	-0.2307	0.99993	-1.4745	0.0030016	P5
gene_15790	2.103	1.9243e-12	-0.39185	0.99993	1.6829	5.79e-09	P3
gene_15795	-1.0414	7.2519e-06	-0.53813	0.99993	-1.6078	4.57e-09	P5
gene_15796	1.7587	0.0094482	0.75845	0.095404	2.489	6.65e-08	P3
gene_15800	-1.5971	0.018783	-0.11789	0.99993	-1.7432	0.01996	P5
gene_15808	1.5528	0.89243	6.9929	0.0032084	8.5175	0.0026954	P12
gene_15825	2.7142	3.1205e-58	-0.26111	0.99993	2.4249	2.26e-51	P3
gene_15828	7.2819	4.5466e-10	-1.4435	0.018741	5.8102	0.00013696	P1
gene_15833	0.9292	0.5053	1.17	0.048826	2.0709	0.00021338	P12
gene_15835	1.8249	3.548e-08	-0.56059	0.64361	1.2361	0.00022643	P3
gene_15836	-0.58746	5.7456e-06	-1.082	5.33e-06	-1.6976	1.96e-23	P7
gene_15837	-1.3848	0.041193	0.31246	0.99993	-1.1005	0.18299	P2
gene_15839	6.7261	1.3811e-10	-1.0858	0.14269	5.6121	7.38e-06	P3
gene_15859	1.3829	0.00034346	-0.2319	0.99993	1.1228	0.0011248	P3
gene_15869	-3.2114	6.5401e-12	-1.4033	0.99993	-4.6429	1.19e-14	P5
gene_15915	3.2843	1.3811e-43	-0.0059501	0.99993	3.2502	4.62e-50	P3
gene_15935	-3.4727	0.012352	1.3091	0.99993	-2.1918	0.086025	P2
gene_15940	-0.61	0.011943	0.14957	0.99993	-0.48863	0.22451	P2
gene_15941	1.0942	0.005444	0.30023	0.48662	1.3663	1.17e-06	P3
gene_15942	1.6289	5.7957e-05	-0.33736	0.99993	1.2633	0.00094261	P3
gene_15955	-2.1013	0.00017148	1.418	0.090735	-0.71156	0.35182	P2
gene_15961	0.79428	0.0013308	-0.36601	0.99993	0.40006	0.061643	P1
gene_15962	1.8618	0.01225	-0.17435	0.99993	1.6592	0.013729	P3
gene_15968	0.099869	0.90551	0.60825	1.19e-05	0.67991	3.04e-06	P12
gene_15971	-1.2167	3.3986e-12	-1.6102	1.37e-05	-2.8551	1.24e-32	P7
gene_16018	-0.75955	0.032948	0.49437	0.42181	-0.29339	0.77866	P2
gene_16025	-0.99234	0.0075883	0.14577	0.99993	-0.87477	0.062482	P2
gene_16027	-0.39791	0.019618	0.50003	0.0012202	0.073908	0.61996	P6
gene_16028	5.8891	0.0071002	-2.3854	0.22448	3.4755	0.4665	P1
gene_16055	2.2864	0.00074803	-1.7403	0.028531	0.51796	0.7509	P4
gene_16058	3.3971	5.7278e-08	0.1057	0.99993	3.4746	4.96e-10	P3
gene_16064	0.38778	0.38236	0.41013	0.014745	0.76969	8.87e-06	P12
gene_16071	0.98392	0.019003	-0.11888	0.99993	0.83683	0.012646	P3
gene_16089	3.3767	1.9079e-238	-0.52955	1.94e-08	2.8189	3.2e-163	P1
gene_1609	-3.5911	0.0072667	3.1072	0.10089	-0.51211	0.80967	P2
gene_16097	2.5638	2.0965e-80	-0.98006	1.16e-15	1.5555	1.31e-26	P1
gene_16116	0.99415	7.261e-05	-0.5002	0.51494	0.46575	0.053238	P1
gene_1615	-0.68608	0.036021	0.088412	0.99993	-0.62588	0.19002	P2
gene_16151	9.9888	3.9787e-12	-2.1632	2.11e-07	7.7974	0.00038259	P1
gene_16152	-0.67684	0.019199	0.4579	0.26069	-0.24715	0.80232	P2
gene_1618	-0.20867	0.059797	-1.1474	3.47e-10	-1.3842	9.18e-20	P8
gene_16192	0.34698	0.8698	2.2536	1.44e-05	2.5724	1.03e-06	P12
gene_16199	-0.97381	0.006085	0.48546	0.56881	-0.51656	0.39775	P2
gene_16203	1.6814	0.0013821	0.31046	0.84672	1.9636	1.41e-06	P3
gene_1621	-1.104	2.2619e-11	0.73368	2.48e-05	-0.39853	0.14292	P6
gene_16234	-1.1528	0.0024324	0.53401	0.61182	-0.64697	0.24842	P2
gene_16255	-0.6571	3.0964e-09	1.0345	4.99e-26	0.34915	5.75e-05	P11
gene_16256	1.4842	8.3239e-06	-0.6563	0.37871	0.7997	0.024205	P3
gene_16260	-0.95268	0.0069884	0.46871	0.59756	-0.51218	0.40219	P2
gene_16263	-1.4363	0.00061331	0.073237	0.99993	-1.3913	0.0030012	P5
gene_1628	-1.06	6.73e-05	-0.79223	0.57782	-1.8804	3.63e-09	P5
gene_16285	3.792	2.441e-20	0.32061	0.17889	4.0844	2.55e-30	P3
gene_16291	-3.993	0.036331	NA	NA	-3.1665	0.070324	P2
gene_16294	2.0387	0.00012535	0.32586	0.78241	2.3364	4.02e-08	P3
gene_16297	2.2738	0.00056785	-0.40222	0.99993	1.8433	0.0050256	P3
gene_16343	3.1108	0.00012633	-1.2803	0.27397	1.8023	0.11565	P1
gene_16356	-3.3152	0.00010727	-0.62769	0.99993	-3.9711	3.74e-05	P5
gene_16359	0.72883	0.19323	0.81002	0.0019324	1.5106	4.31e-08	P12
gene_16362	2.1426	2.7508e-14	-0.45601	0.80426	1.6583	1.98e-09	P3
gene_16380	-0.97163	2.6362e-06	-1.4984	0.00041241	-2.4982	1.11e-19	P7
gene_16382	2.2636	0.020486	-0.22386	0.99993	2.0115	0.028756	P3
gene_16388	-0.46556	0.0070502	0.31328	0.10165	-0.18048	0.83244	P2
gene_16389	7.9045	0.029583	-0.22804	0.99993	7.6482	0.033728	P3
gene_16395	2.7702	9.2356e-05	2.1719	1.4e-18	4.9139	8.56e-35	P10
gene_16410	1.7177	1.4833e-54	-0.77033	6.1e-11	0.91916	6.29e-17	P1
gene_16411	0.77539	0.003866	-0.30208	0.99993	0.44509	0.046243	P3
gene_16415	-0.53475	0.018187	-0.62035	0.55878	-1.1833	1.24e-05	P5
gene_16455	-2.9722	0.00010894	2.8461	0.00055829	-0.15425	0.91546	P6
gene_16491	-1.3501	2.2283e-07	-0.17556	0.99993	-1.5538	1.32e-07	P5
gene_16494	0.91415	3.9905e-08	1.119	2.56e-38	2.0049	1.46e-79	P10
gene_16498	0.011206	0.88471	-2.1605	0.00019374	-2.1775	2.16e-05	P8
gene_16521	1.9228	2.7829e-12	0.53932	0.00055066	2.4339	3.11e-29	P10
gene_16522	2.9023	9.0723e-14	-1.3496	0.00032547	1.5244	0.0023398	P1
gene_16525	-0.39027	0.28483	-1.5002	0.0072489	-1.9187	1.24e-06	P8
gene_16526	-1.2329	0.0035568	-0.61735	0.99993	-1.8784	0.00010694	P5
gene_16532	-0.61144	0.041417	0.29384	0.77332	-0.34581	0.62922	P2
gene_16534	-1.5462	4.0395e-05	0.48325	0.902	-1.0912	0.010504	P5
gene_16536	2.1433	0.021091	-0.14069	0.99993	1.9744	0.019124	P3
gene_16539	-0.31234	0.31709	1.0835	8.79e-08	0.74296	0.00015968	P12
gene_1654	0.74048	0.008398	0.066489	0.99993	0.77876	6.43e-05	P3
gene_16543	1.215	0.036629	-0.048779	0.99993	1.138	0.015088	P3
gene_16553	-0.61264	0.012272	-0.008822	0.99993	-0.64967	0.055135	P2
gene_16554	2.725	4.3056e-31	-2.943	1.23e-32	-0.24622	0.87413	P4
gene_16565	NA	NA	0.9696	0.99993	3.9076	0.04489	P12
gene_16566	-1.4196	0.00018122	-0.35658	0.99993	-1.8044	2.6e-05	P5
gene_16569	2.0949	9.9884e-75	-3.2859	2.4e-123	-1.2193	2.94e-08	P9
gene_16580	-0.74247	0.00025936	-0.53763	0.82049	-1.3083	9.43e-08	P5
gene_16595	1.2182	3.49e-07	-0.47241	0.59514	0.71756	0.0014734	P3
gene_16632	0.62364	0.66936	1.618	4.39e-05	2.2134	1.22e-07	P12
gene_16642	1.5365	1.3573e-20	-0.55014	0.029142	0.95819	1.57e-09	P1
gene_16661	3.9391	0.015559	0.23209	0.99993	4.143	0.0025583	P3
gene_16663	2.2179	0.0011626	-0.31194	0.99993	1.8778	0.0043443	P3
gene_16665	1.8143	0.0033117	-0.32435	0.99993	1.4618	0.013495	P3
gene_16670	0.1317	0.89243	-1.253	0.0010717	-1.1495	0.00076046	P8
gene_16672	1.0528	4.4872e-05	0.33124	0.054684	1.3559	7.1e-13	P3
gene_16676	3.9127	3.536e-05	-0.51905	0.99993	3.3655	0.00069571	P3
gene_16687	-0.30882	0.47771	0.94925	0.00061771	0.61222	0.024055	P12
gene_16688	-0.95075	2.0753e-07	-0.85573	0.076156	-1.8347	5.36e-16	P5
gene_16696	-0.62815	0.01837	0.68152	0.0089153	0.025157	0.85025	P6
gene_1670	3.2575	5.162e-39	-0.69298	0.0084854	2.5363	3.09e-22	P1
gene_16700	3.4321	0.024499	-0.4753	0.99993	2.9286	0.070286	P1
gene_16708	1.6136	8.2733e-06	0.09307	0.99993	1.6784	2.42e-08	P3
gene_16712	0.61578	0.0013148	-1.3695	1.78e-13	-0.78191	0.00042383	P9
gene_16729	1.0763	0.0039151	-0.34054	0.99993	0.70759	0.037774	P3
gene_16737	6.2574	5.4167e-06	-1.0515	0.58934	5.1777	0.0018591	P3
gene_16739	-0.4257	0.007438	0.50372	0.00052622	0.049801	0.68055	P6
gene_16762	-2.3722	0.0074589	-0.43201	0.99993	-2.8324	0.0035038	P5
gene_16772	1.5053	3.3667e-22	-0.43976	0.18119	1.0374	8.58e-13	P3
gene_16792	2.3176	1.6164e-05	-0.28623	0.99993	2.0031	9.73e-05	P3
gene_16802	4.5832	6.3847e-28	-0.96289	0.0034706	3.5921	3.02e-14	P1
gene_16812	-0.9739	2.8716e-06	-0.8517	0.1657	-1.8538	3.58e-13	P5
gene_1683	1.3806	1.2748e-07	-0.15514	0.99993	1.1973	1.43e-07	P3
gene_16837	-2.5035	9.2751e-08	0.21839	0.99993	-2.3134	1.36e-06	P5
gene_16844	-5.1954	0.024327	-2.5346	0.99993	-7.7582	0.032029	P5
gene_16865	-4.1249	0.012211	4.284	0.012835	0.13089	0.89279	P6
gene_16898	4.0503	0.01672	2.6495	1.65e-10	6.6716	3.96e-16	P10
gene_169	-3.4818	0.014094	0.81906	0.99993	-2.691	0.043713	P5
gene_16905	2.4054	4.3233e-06	-0.57892	0.99993	1.7982	0.0010093	P3
gene_16907	-0.96576	0.01265	0.33206	0.99993	-0.66191	0.24386	P2
gene_16915	1.5243	0.029206	-0.29656	0.99993	1.1995	0.068909	P1
gene_16919	1.169	0.046334	0.32995	0.85857	1.4707	0.00027216	P3
gene_1694	-2.5957	7.9183e-12	-0.53458	0.99993	-3.1585	1.61e-13	P5
gene_16952	-1.2252	1.1804e-08	0.75654	0.002168	-0.49688	0.11973	P6
gene_16977	-0.52305	0.20912	-1.7018	0.014582	-2.2531	1.59e-06	P8
gene_16978	-0.56952	0.0063334	0.61443	0.0019773	0.016699	0.83449	P6
gene_1698	1.6291	0.017482	-0.28889	0.99993	1.312	0.042228	P3
gene_16993	6.8497	0	-1.5344	5.59e-98	5.2871	1.81e-142	P1
gene_16996	1.838	0.00024421	-0.054444	0.99993	1.7553	6.11e-05	P3
gene_17	-1.4779	0.049969	-1.7081	0.88537	-3.2142	0.00054592	P5
gene_170	-0.91071	3.7905e-10	-0.35537	0.99993	-1.2943	1.14e-13	P5
gene_17007	3.0718	0.00022685	-1.1632	0.43212	1.8804	0.094097	P1
gene_17009	-0.93207	0.0098984	-0.81487	0.84752	-1.7751	2.44e-05	P5
gene_17012	-1.9743	2.9867e-11	-0.95789	0.74084	-2.9604	2.26e-16	P5
gene_1702	2.1455	2.2706e-10	0.038622	0.99993	2.1559	3.88e-13	P3
gene_1704	4.9095	8.4554e-14	-0.52998	0.99993	4.3513	2.35e-10	P3
gene_17048	-1.5037	0.0096529	-0.40657	0.99993	-1.9385	0.0027457	P5
gene_1706	-1.6579	4.1221e-10	-0.7876	0.80493	-2.4737	5.34e-15	P5
gene_17076	0.69749	0.016276	-0.2258	0.99993	0.44347	0.048657	P3
gene_17083	-1.0612	2.7781e-27	1.1468	8.21e-36	0.057427	0.29856	P6
gene_1709	1.7145	0.024185	-0.23683	0.99993	1.4495	0.039434	P3
gene_17104	-1.2395	9.7258e-05	-0.68382	0.99993	-1.9516	1.69e-07	P5
gene_17131	-3.2773	3.6585e-33	-1.0328	0.88537	-4.3383	6.01e-39	P5
gene_17135	2.4539	0.02176	1.6669	9.15e-05	4.0926	1.19e-11	P10
gene_17155	2.0815	0.0038105	-0.302	0.99993	1.7512	0.011187	P3
gene_17167	1.5589	0.011769	-0.144	0.99993	1.3867	0.010571	P3
gene_17176	2.8573	6.2279e-30	0.94572	1.73e-17	3.7749	2.11e-85	P10
gene_17179	5.1108	0.037126	2.3966	7.53e-06	7.4792	1.44e-09	P10
gene_1720	2.8129	5.9979e-80	-0.61844	5.09e-05	2.1662	1.5e-46	P1
gene_17208	6.5394	3.7949e-07	0.97336	0.007791	7.4846	3.08e-14	P10
gene_17224	1.5181	0.0020396	0.080977	0.99993	1.5708	8.58e-05	P3
gene_1725	4.033	0.0037617	0.59609	0.91305	4.6009	2.19e-05	P3
gene_17261	1.2288	0.0076503	-0.58944	0.96474	0.61118	0.23645	P1
gene_17287	-2.319	0.007879	-0.10162	0.99993	-2.4489	0.008254	P5
gene_17311	-1.7599	0.00031785	0.57584	0.99993	-1.2123	0.025672	P5
gene_17314	-1.3535	0.0021493	-0.12999	0.99993	-1.5117	0.002256	P5
gene_17333	2.125	7.5047e-23	0.40676	0.00047659	2.5036	7.54e-45	P10
gene_17361	-1.6247	0.027851	1.1208	0.48638	-0.53212	0.7073	P2
gene_17362	1.5949	0.0073335	-0.20866	0.99993	1.358	0.011384	P3
gene_17366	1.3135	5e-08	0.13456	0.64361	1.4198	2.96e-13	P3
gene_17374	-0.71864	0.036406	0.14407	0.99993	-0.60278	0.24542	P2
gene_17384	-1.0344	0.015242	-0.94731	0.84751	-2.01	5.02e-05	P5
gene_17386	3.5799	1.3434e-05	0.57387	0.38813	4.1255	3.57e-10	P3
gene_174	-0.34583	0.031738	-0.34371	0.99993	-0.71775	0.00074776	P5
gene_17407	-1.2235	0.0074485	1.1966	0.014215	-0.05516	0.9184	P6
gene_17408	-1.2346	0.043707	-1.2361	0.95271	-2.4989	0.00046037	P5
gene_17417	1.3304	1.7689e-08	-0.81887	0.0070074	0.48335	0.069263	P4
gene_17424	-1.9249	0.012223	-0.96898	0.99993	-2.9221	0.0010596	P5
gene_17435	1.0017	0.008979	0.086103	0.99993	1.0596	0.00020297	P3
gene_17449	-4.3728	0.00031	1.5268	0.99993	-2.8742	0.0038499	P5
gene_17458	2.404	1.2412e-12	-1.4934	1.01e-05	0.88248	0.071029	P4
gene_17459	1.1751	0.00090882	-0.52134	0.893	0.62552	0.08376	P1
gene_17460	0.045101	0.90112	1.3819	0.0055228	1.3987	0.0025046	P12
gene_17461	0.8136	0.037129	-0.031418	0.99993	0.75397	0.0078242	P3
gene_17463	0.10888	0.90675	1.1454	0.0030398	1.226	0.0008773	P12
gene_17479	-1.0078	0.006997	-0.13802	0.99993	-1.174	0.0070636	P5
gene_17488	2.2127	1.14e-06	-1.3345	0.0099143	0.85002	0.21787	P4
gene_17490	-1.5175	1.475e-08	-1.3576	0.080458	-2.9033	5.21e-17	P5
gene_17493	-1.4309	0.014768	-0.65488	0.99993	-2.1139	0.0014096	P5
gene_17517	-1.0904	0.0037258	-0.64043	0.99993	-1.759	5.09e-05	P5
gene_17518	-0.067445	0.82049	-1.245	0.027599	-1.3406	0.0014734	P8
gene_17519	-0.63972	0.0001263	0.51692	0.0019906	-0.15101	0.87663	P6
gene_17528	-1.7517	0.0033486	0.51522	0.99993	-1.2647	0.060249	P2
gene_17548	-1.4111	0.039424	-2.174	0.45657	-3.6133	6.58e-05	P5
gene_17565	-0.76035	6.4351e-25	-1.1861	8.08e-19	-1.9746	1.11e-85	P7
gene_1758	1.648	0.001299	-0.19301	0.99993	1.4268	0.0019718	P3
gene_17581	1.0902	0.00024746	-1.5873	6.43e-07	-0.52526	0.43582	P4
gene_17585	-1.7786	2.8594e-05	0.44954	0.99993	-1.3572	0.0030378	P5
gene_1761	2.4089	0.018127	-1.7835	0.21654	0.59719	0.81114	P1
gene_17629	2.3387	2.4472e-05	-0.46419	0.99993	1.8463	0.00097763	P3
gene_17636	-0.84659	0.0017044	0.14565	0.99993	-0.72915	0.041315	P5
gene_17663	-1.7653	0.00023497	-0.064741	0.99993	-1.8582	0.00037771	P5
gene_17667	1.839	7.6296e-10	-0.44494	0.97478	1.3659	2.61e-06	P3
gene_17688	2.9188	0.0023262	-0.62402	0.99993	2.2665	0.031628	P3
gene_1774	1.4006	0.010894	-1.827	0.003321	-0.45466	0.81209	P4
gene_17748	-1.8199	1.9172e-37	-1.1218	0.0017916	-2.9699	5.64e-61	P7
gene_1775	-1.0768	4.486e-07	-0.95982	0.10165	-2.0648	5.36e-15	P5
gene_17762	-0.46407	0.16509	-1.6973	0.0014065	-2.1896	1.87e-08	P8
gene_17763	-1.7597	2.3685e-08	0.36812	0.99993	-1.4198	2.27e-05	P5
gene_17765	-1.012	0.00077633	-1.4377	0.042753	-2.4779	1.04e-10	P7
gene_17787	1.7005	2.5963e-10	-1.6989	2.57e-09	-0.026636	0.91214	P4
gene_17798	-1.6442	1.6481e-44	-0.28619	0.99993	-1.9586	1.77e-49	P5
gene_17832	1.0278	1.8253e-16	0.19189	0.0027446	1.1915	2.47e-34	P10
gene_17851	-3.1476	0.0034784	-2.0751	0.99993	-5.251	0.00049369	P5
gene_17853	-3.2361	4.2776e-16	1.2412	0.16362	-2.0231	5.45e-09	P5
gene_1786	-1.7698	3.47e-05	-0.31269	0.99993	-2.1107	8.78e-06	P5
gene_17883	-1.5703	0.0036303	-0.39415	0.99993	-1.9926	0.00093178	P5
gene_17913	3.2738	3.7193e-11	-0.36252	0.99993	2.8831	4.15e-09	P3
gene_17923	2.6709	0.0037854	-0.65684	0.99993	1.9858	0.054713	P1
gene_17925	1.2749	0.03041	-0.66283	0.99993	0.58391	0.42507	P1
gene_17929	2.7629	1.4528e-53	-2.3193	1.54e-41	0.41538	0.19344	P4
gene_17930	1.9213	4.7042e-06	-1.0145	0.075197	0.87856	0.10337	P1
gene_17932	0.57959	0.20117	0.55327	0.01078	1.1047	6.41e-07	P12
gene_17945	-1.5008	0.011113	-0.33781	0.99993	-1.8668	0.0044631	P5
gene_1796	-2.1439	2.7384e-14	-0.82676	0.95168	-2.9989	3.79e-19	P5
gene_17962	8.8897	0.0013821	-1.1367	0.76323	7.7247	0.028315	P3
gene_17976	-2.6442	2.6366e-07	1.6543	0.031331	-1.0182	0.05085	P6
gene_17977	-2.0982	0.0024295	-0.18408	0.99993	-2.3105	0.0019734	P5
gene_17990	-1.1225	0.0025061	-0.25576	0.99993	-1.4065	0.00092872	P5
gene_18008	1.3277	0.017469	-0.29489	0.99993	1.0046	0.051903	P1
gene_18012	-3.3649	6.5114e-07	0.57731	0.99993	-2.8158	1.15e-05	P5
gene_18016	2.4409	0.041299	0.12225	0.99993	2.535	0.010606	P3
gene_18017	-2.1645	0.00011485	-0.12708	0.99993	-2.3198	0.00012011	P5
gene_18018	-4.5184	5.8316e-09	0.54919	0.99993	-3.9974	2.78e-08	P5
gene_18026	-3.1468	6.1523e-19	0.13732	0.99993	-3.0377	2.07e-17	P5
gene_18028	6.5899	0.047134	1.1113	0.47253	7.673	0.00070008	P3
gene_18030	1.3043	1e-09	-1.1832	3.7e-07	0.092914	0.7592	P4
gene_18033	1.1149	0.029028	0.012823	0.99993	1.0995	0.0052601	P3
gene_1804	-1.7844	4.2666e-05	0.61191	0.86263	-1.2008	0.011895	P5
gene_18043	-1.8054	0.023092	0.74719	0.99993	-1.0864	0.26487	P2
gene_1805	-1.5273	2.6803e-05	0.97031	0.048997	-0.58519	0.27957	P6
gene_1806	-2.2552	0.00070563	0.91563	0.96241	-1.3678	0.051648	P2
gene_18061	-0.59205	0.044348	-0.088938	0.99993	-0.7092	0.071227	P2
gene_18066	1.2247	0.039517	0.1336	0.99993	1.33	0.0027436	P3
gene_18073	1.9778	0.00031427	-0.090609	0.99993	1.859	0.00014114	P3
gene_18078	1.7302	0.00027059	0.37492	0.49097	2.0769	1.59e-08	P3
gene_1808	-1.7836	0.037556	0.99753	0.9243	-0.81425	0.51141	P2
gene_181	-2.3585	8.3681e-07	0.70804	0.96653	-1.6787	0.00042047	P5
gene_1811	-1.2366	0.029414	0.71377	0.71006	-0.55102	0.59158	P2
gene_18113	-1.2174	0.0039699	0.40178	0.99993	-0.84381	0.1221	P2
gene_18123	-0.99742	4.8688e-11	-0.7043	0.11509	-1.7299	1.38e-20	P5
gene_18137	3.0958	1.5615e-58	-0.42899	0.20974	2.6386	1e-43	P3
gene_18160	-4.3962	0.0087949	3.5659	0.24459	-0.88784	0.61987	P2
gene_18192	-1.7194	6.6061e-07	-0.64465	0.99993	-2.3922	2.43e-09	P5
gene_18214	2.8484	2.7786e-35	-0.68687	0.0077998	2.1333	4.6e-19	P1
gene_18220	0.69693	0.0041135	-0.66501	0.04708	0.0037122	0.86582	P4
gene_18224	-1.5399	0.013612	1.1272	0.26678	-0.44095	0.74392	P2
gene_18256	-0.39394	0.020173	-0.77917	0.027661	-1.2013	1.07e-08	P7
gene_183	2.948	3.942e-10	0.40093	0.25527	3.3207	2.85e-17	P3
gene_18304	-2.0333	8.6627e-06	1.4782	0.010895	-0.58327	0.3892	P6
gene_18315	-0.98869	0.032847	0.11199	0.99993	-0.90491	0.12347	P2
gene_18332	-2.1853	0.0056496	-0.21496	0.99993	-2.4285	0.0042598	P5
gene_18349	1.9685	2.6e-08	-0.66983	0.37912	1.2704	0.00065903	P3
gene_18367	0.57489	0.04362	-0.052972	0.99993	0.4937	0.0075541	P3
gene_18383	3.5811	4.6573e-05	-1.569	0.11183	1.9839	0.14631	P1
gene_18384	1.8266	3.6062e-07	-0.50649	0.95264	1.2919	0.00031516	P3
gene_18402	-1.5022	0.011181	-0.19341	0.99993	-1.7238	0.0085988	P5
gene_1843	-0.94902	0.0013498	-1.1566	0.14218	-2.1339	4.35e-09	P5
gene_1844	-0.85591	0.0048929	0.6263	0.098603	-0.25781	0.79654	P2
gene_1846	-1.9212	0.0012129	-0.62124	0.99993	-2.5707	0.00013299	P5
gene_18471	0.91962	0.0019037	0.2825	0.2129	1.1739	1.6e-08	P3
gene_185	2.1262	4.0552e-05	-1.1791	0.085025	0.9189	0.22048	P1
gene_18513	-2.0987	2.6479e-05	-0.31219	0.99993	-2.4391	8.82e-06	P5
gene_18527	-0.39785	0.021421	-0.055286	0.99993	-0.48135	0.079596	P2
gene_18531	2.3146	1.9735e-17	-0.51617	0.45602	1.7702	7.96e-11	P3
gene_18564	0.88111	8.4537e-08	-0.50361	0.081475	0.34929	0.017218	P3
gene_18574	0.82729	0.11864	0.8822	0.00051935	1.6813	1.28e-09	P12
gene_1858	0.25078	0.15678	-0.79999	1.24e-13	-0.57743	9.38e-08	P8
gene_18586	-5.1848	0.012863	3.4525	0.81085	-1.7605	0.24469	P2
gene_18593	6.942	3.8792e-11	-0.58716	0.99993	6.3266	1.7e-08	P3
gene_18601	5.2811	8.6811e-19	-0.25197	0.99993	5.0009	1.89e-17	P3
gene_18602	-2.0934	0.029689	1.6597	0.31673	-0.46193	0.81238	P2
gene_1861	-1.2877	2.0988e-05	-0.078999	0.99993	-1.3949	4.74e-05	P5
gene_18639	-1.2322	0.0039126	-0.087649	0.99993	-1.348	0.0055355	P5
gene_18654	-1.3606	0.021779	-1.1877	0.99993	-2.5765	0.00022887	P5
gene_18672	-1.5574	7.61e-07	-2.1918	0.0089153	-3.7775	1.76e-16	P7
gene_18673	-0.84506	1.5422e-28	-0.22183	0.99993	-1.0951	2.56e-32	P5
gene_18680	0.75261	0.074358	-2.2154	5.57e-08	-1.4911	0.0020332	P8
gene_18708	0.17923	0.75649	-1.5543	9.39e-21	-1.4033	4.41e-18	P8
gene_18724	-0.76481	0.00078775	0.22695	0.81619	-0.56608	0.09293	P2
gene_18725	2.9325	2.1145e-13	-0.11226	0.99993	2.7921	6.03e-14	P3
gene_18743	4.6308	0.032324	-0.91214	0.99993	3.6905	0.17439	P1
gene_18778	-3.0791	1.1171e-91	-0.80108	0.3579	-3.9084	1.76e-106	P5
gene_1880	1.5466	0.014705	-0.041892	0.99993	1.4765	0.0055198	P3
gene_18832	1.399	0.0027592	0.34566	0.572	1.7164	7.55e-07	P3
gene_18833	-0.72073	0.00093447	0.21247	0.80426	-0.53647	0.10499	P2
gene_18867	-1.6931	9.4017e-30	1.4134	9.19e-21	-0.30787	0.23934	P6
gene_18901	1.1797	0.02537	-0.11248	0.99993	1.039	0.017342	P3
gene_18904	-1.5599	1.8574e-21	-1.2589	0.0013097	-2.847	9.01e-41	P7
gene_18918	0.69921	0.60405	1.049	0.048386	1.72	0.00042352	P12
gene_1892	2.3597	0.00061494	-0.12168	0.99993	2.2099	0.00043211	P3
gene_18930	1.367	0.00078997	-0.10749	0.99993	1.2313	0.00038891	P3
gene_18942	-0.60409	0.001533	-1.1046	0.0025694	-1.7369	4.39e-13	P7
gene_18975	-0.38007	0.89557	5.6969	5.04e-05	5.2886	1.83e-05	P12
gene_18976	0.0067266	0.89002	1.032	0.0059948	1.0105	0.00425	P12
gene_19015	2.5039	5.7988e-42	-0.23721	0.99993	2.2385	8.07e-38	P3
gene_19036	-0.60566	0.002962	-0.18742	0.99993	-0.82129	0.0014669	P5
gene_1904	1.5261	0.0060716	0.10711	0.99993	1.605	0.00030915	P3
gene_19047	-0.87049	0.0095419	-0.54254	0.99993	-1.4412	0.00020859	P5
gene_19054	1.2984	0.018048	-0.47372	0.99993	0.7965	0.16176	P1
gene_19064	-2.676	0.025176	-2.6501	0.99993	-5.3543	0.0027818	P5
gene_19082	1.6687	0.014773	0.092202	0.99993	1.7327	0.0017432	P3
gene_19099	-0.10876	0.65526	-1.6248	7.76e-07	-1.7618	6.22e-10	P8
gene_19129	-1.2283	0.022672	-0.022054	0.99993	-1.2785	0.039561	P5
gene_19140	6.7026	0.036589	-0.92944	0.99993	5.7449	0.14937	P1
gene_19154	-1.4378	2.1337e-05	-0.88213	0.86414	-2.3481	6.51e-09	P5
gene_19198	-1.2222	3.5615e-09	0.73576	0.0019581	-0.51461	0.083865	P6
gene_19214	-2.3998	2.7483e-29	0.1522	0.99993	-2.2758	3.77e-25	P5
gene_19215	-5.7256	0.027562	2.5739	0.99993	-3.1799	0.076517	P2
gene_19273	2.5672	0.00038987	-1.1285	0.37765	1.4105	0.15717	P1
gene_19291	2.7868	0.0055148	0.75767	0.36008	3.5162	1.23e-06	P3
gene_19292	3.0175	0.0096128	-0.73022	0.99993	2.2591	0.096828	P1
gene_19296	2.6904	6.4248e-13	-0.58736	0.5822	2.0749	7.8e-08	P3
gene_19304	2.9431	0.024278	-1.0805	0.99993	1.8344	0.32561	P1
gene_19328	-0.89995	0.042866	-0.94299	0.82437	-1.8711	0.00022101	P5
gene_19348	1.4967	2.4112e-05	-0.29949	0.99993	1.169	0.00034153	P3
gene_1935	-0.19591	0.2728	-0.9203	0.0015734	-1.1444	8.83e-08	P8
gene_19355	1.5924	1.2733e-50	0.18817	0.0001111	1.7523	1.48e-85	P10
gene_19363	-0.95699	0.0009219	0.4218	0.48952	-0.56341	0.20481	P2
gene_19365	-0.84679	0.026165	0.40535	0.81383	-0.46965	0.5142	P2
gene_19380	5.8939	0.0069884	-0.81384	0.99993	5.0518	0.049217	P3
gene_19411	1.9723	2.3559e-15	-0.2604	0.99993	1.6837	3.78e-13	P3
gene_19421	-2.1487	0.0001965	-0.48013	0.99993	-2.657	3.75e-05	P5
gene_19425	-8.1407	0.014873	7.0391	0.29233	-1.1298	0.48146	P2
gene_19448	-0.023906	0.8698	-1.4716	0.039866	-1.5238	0.0050575	P8
gene_19450	1.0202	0.023629	-0.32189	0.99993	0.6701	0.10315	P1
gene_19489	-1.6152	4.8987e-05	-2.5492	0.029142	-4.1925	3.85e-12	P7
gene_1950	0.4476	0.3778	0.99837	2.81e-09	1.4178	1.13e-14	P12
gene_19500	1.3179	0.0041138	-0.83087	0.36468	0.45884	0.47071	P1
gene_19520	-1.8041	0.0011116	-0.9771	0.99993	-2.8094	1.79e-05	P5
gene_19540	-2.0572	5.2916e-28	0.49541	0.14324	-1.59	3.05e-17	P5
gene_19545	-1.2917	0.0091677	0.40148	0.99993	-0.91847	0.1439	P2
gene_19554	4.273	0.023601	0.15328	0.99993	4.3981	0.0070621	P3
gene_19566	-1.2299	0.010776	-0.82831	0.99993	-2.0864	0.00017474	P5
gene_19569	0.31541	0.73639	-1.4692	0.001723	-1.182	0.010121	P8
gene_19570	-1.2332	0.00021539	0.77733	0.087122	-0.48412	0.40745	P2
gene_19607	-6.2658	0.0048409	-1.9496	0.99993	-8.2436	0.0088232	P5
gene_19621	-2.4916	0.00087667	-1.0527	0.99993	-3.5725	6.56e-05	P5
gene_19628	0.90294	1.8713e-16	-0.9473	1.6e-15	-0.072575	0.91724	P4
gene_19633	-3.7786	0.02085	2.9214	0.41892	-0.88538	0.64914	P2
gene_19636	1.4621	0.021364	-0.38986	0.99993	1.044	0.096733	P1
gene_19667	1.172	2.3133e-09	-0.23706	0.99993	0.90673	9.15e-08	P3
gene_19669	-2.9259	0.01713	2.4551	0.19653	-0.49893	0.81826	P2
gene_19670	-1.4348	0.010044	0.24247	0.99993	-1.2206	0.058766	P2
gene_19694	-1.3735	0.013133	-0.36608	0.99993	-1.7678	0.0042371	P5
gene_19704	-1.7546	1.9464e-05	-0.3301	0.99993	-2.1129	3.9e-06	P5
gene_19713	1.4451	0.023964	-0.81441	0.79757	0.6025	0.49977	P1
gene_19722	-0.47018	0.35552	-1.7812	0.026517	-2.2796	2.26e-05	P8
gene_19736	0.89426	0.046565	-0.21716	0.99993	0.64889	0.082343	P1
gene_19744	-3.9025	0.047206	NA	NA	-1.3942	0.46597	P2
gene_19745	-8.0037	0.021169	6.6353	0.47398	-1.3966	0.38216	P2
gene_19770	0.92819	0.00042982	-0.022734	0.99993	0.87725	1.62e-05	P3
gene_1979	2.045	3.9827e-10	-0.61903	0.40488	1.3978	3.4e-05	P3
gene_19797	0.025215	0.84373	0.47523	2.08e-05	0.47224	6.69e-05	P12
gene_19798	-0.83054	0.015805	-0.36805	0.99993	-1.2268	0.0021609	P5
gene_198	4.3651	0.012211	0.85143	0.59147	5.1883	4.11e-05	P3
gene_19815	0.85278	0.45403	1.0864	0.023885	1.911	4.7e-05	P12
gene_19820	0.17065	0.88993	1.0755	0.00084287	1.218	0.00011835	P12
gene_19829	-3.5174	3.6653e-10	1.8997	0.065005	-1.6459	0.00037072	P5
gene_19832	-0.69093	0.020402	-0.12113	0.99993	-0.84027	0.025152	P5
gene_19835	1.6459	0.81033	5.2647	8.01e-11	6.8824	6.13e-11	P12
gene_19836	1.9313	0.62989	5.5307	2.4e-32	7.4338	2.13e-30	P12
gene_19841	3.1065	6.8652e-13	-0.46617	0.99993	2.6122	2.31e-09	P3
gene_19847	0.85804	0.25481	0.89803	0.01317	1.7279	2.27e-06	P12
gene_19869	2.2233	7.5444e-14	-1.0582	0.0010485	1.1369	0.001106	P1
gene_1987	3.0278	0.0067802	-0.69313	0.99993	2.3065	0.070938	P1
gene_19874	3.0621	6.5472e-112	-1.4774	6.44e-39	1.5565	1.3e-21	P1
gene_19880	-1.7947	0.0069127	0.028686	0.99993	-1.7942	0.012767	P5
gene_19886	0.028935	0.82024	-0.91773	2.31e-08	-0.91701	1.85e-10	P8
gene_199	4.2094	0.039141	0.70361	0.99993	4.8848	0.0011289	P3
gene_19938	-4.0585	1.4171e-29	-0.077493	0.99993	-4.1642	2.69e-29	P5
gene_19944	-1.2368	0.0035936	-0.16678	0.99993	-1.4318	0.0029272	P5
gene_19962	0.58185	0.7967	1.6102	0.014469	2.1639	0.00058912	P12
gene_19973	-0.56587	0.028408	-1.3252	0.0048443	-1.9193	1.05e-09	P7
gene_19985	3.5407	3.117e-07	-1.144	0.18579	2.3685	0.0061153	P3
gene_19986	1.1895	0.024699	-0.0042857	0.99993	1.157	0.0056037	P3
gene_19988	1.5962	0.0035169	-0.65384	0.99351	0.91418	0.1418	P1
gene_19992	1.4506	3.0635e-20	-0.047416	0.99993	1.3749	3.47e-24	P3
gene_19994	1.0511	0.021976	-0.22928	0.99993	0.79361	0.044768	P3
gene_20009	3.5693	0.010011	1.8377	7.11e-05	5.3788	1.43e-11	P10
gene_20017	4.1024	3.7961e-10	-0.69362	0.76278	3.3806	1.87e-06	P3
gene_20021	-3.2793	2.0597e-06	1.1478	0.9936	-2.1596	0.00050063	P5
gene_20024	3.1378	0.015571	-0.99853	0.99993	2.111	0.22334	P1
gene_20039	-0.59323	0.048762	-0.4918	0.99993	-1.1132	0.0015258	P5
gene_20050	-8.1116	0.00016536	6.4079	0.1372	-1.7319	0.040863	P5
gene_20060	0.54782	0.6036	0.93935	0.011387	1.459	5.42e-05	P12
gene_20061	-0.62376	0.00075298	0.26248	0.34286	-0.38949	0.26693	P2
gene_20064	0.9014	2.8393e-21	-0.4749	0.00062591	0.3983	4.86e-07	P1
gene_20067	3.6145	1.6935e-10	0.13166	0.99993	3.7179	1.93e-13	P3
gene_20068	2.7166	3.723e-13	0.0095639	0.99993	2.698	1.3e-15	P3
gene_20114	3.562	0.017303	-0.5789	0.99993	2.9549	0.072596	P1
gene_20117	-1.0653	0.0058401	0.53726	0.57844	-0.55624	0.38351	P2
gene_20118	0.048301	0.901	-1.6231	0.078503	-1.603	0.022194	P8
gene_20122	-0.19792	0.12799	-2.5986	1.89e-30	-2.8247	1.09e-42	P8
gene_20167	1.4718	0.014171	0.20812	0.99993	1.6517	0.00031689	P3
gene_20188	3.2758	0.00044019	-1.7854	0.095556	1.4621	0.4093	P1
gene_20206	-0.56681	0.00034117	-0.61399	0.20644	-1.209	8.44e-10	P5
gene_20207	1.1529	1.0122e-06	-0.96549	0.00047659	0.15916	0.62922	P4
gene_20208	-2.0162	7.847e-08	-1.072	0.89956	-3.1164	1.29e-11	P5
gene_20209	1.0764	1.4878e-05	-0.88425	0.0040205	0.16397	0.6264	P4
gene_20213	-0.68995	0.00029026	0.10664	0.99993	-0.61153	0.021149	P5
gene_20243	-0.87385	0.013812	-0.023702	0.99993	-0.92576	0.034684	P5
gene_20275	-1.2012	0.032084	-0.85989	0.99993	-2.0893	0.0010185	P5
gene_20284	-0.17098	0.7269	0.82052	0.0091208	0.62133	0.040187	P12
gene_2032	1.3663	1.7753e-15	-1.1435	5.35e-10	0.19463	0.38975	P4
gene_20321	-1.4265	0.03933	-1.209	0.99993	-2.6637	0.00098053	P5
gene_20338	0.74496	1.3842e-05	-0.98699	6.19e-08	-0.27024	0.57806	P4
gene_20345	-0.73715	0.024882	-0.30157	0.99993	-1.0669	0.0060802	P5
gene_20403	0.93819	0.0011286	-0.40794	0.99993	0.50203	0.058539	P1
gene_2041	2.308	1.7572e-25	-0.1147	0.99993	2.1651	1.31e-26	P3
gene_20417	-3.1464	1.8725e-10	2.5811	5.95e-06	-0.59351	0.31108	P6
gene_20441	-0.57452	0.032847	0.7732	0.0013184	0.17047	0.52779	P6
gene_20459	1.9472	0.0040571	-0.43817	0.99993	1.4808	0.031098	P3
gene_20461	0.99436	0.00049776	-0.80773	0.038265	0.15842	0.68011	P4
gene_2047	-0.85974	0.040702	-0.50322	0.99993	-1.3912	0.003524	P5
gene_20471	-1.4473	1.9106e-17	-2.4109	9.11e-10	-3.8863	1.81e-48	P7
gene_20473	0.24412	0.85011	-2.4038	0.00017035	-2.1879	0.00035531	P8
gene_20476	1.2913	0.00017044	-0.2501	0.99993	1.013	0.000904	P3
gene_20477	0.21043	0.90112	2.6064	0.0060422	2.7886	0.0015375	P12
gene_20480	2.8337	7.6084e-06	-0.44079	0.99993	2.3647	0.00022066	P3
gene_205	1.9456	0.01564	0.47214	0.83602	2.3895	5.47e-05	P3
gene_2050	-5.1581	6.2601e-08	-1.5935	0.99993	-6.7798	7.49e-08	P5
gene_20506	-1.8096	5.6838e-05	0.76608	0.57844	-1.0717	0.033885	P5
gene_20524	-3.841	1.4266e-07	2.0664	0.216	-1.8028	0.0020363	P5
gene_20527	4.672	1.6881e-27	-0.40751	0.99993	4.2363	1.95e-22	P3
gene_2053	-0.74578	0.018492	0.12553	0.99993	-0.64846	0.1516	P2
gene_2054	-1.5501	2.9554e-11	-0.87843	0.40343	-2.4567	4.15e-18	P5
gene_20546	1.0043	0.00070042	-1.3629	1.84e-05	-0.38673	0.64215	P4
gene_20554	1.35	0.012661	-0.10352	0.99993	1.2183	0.0076522	P3
gene_20588	0.69197	3.9844e-22	-0.42165	6.46e-05	0.24211	2.76e-06	P1
gene_20601	-1.1677	8.588e-06	0.55867	0.15771	-0.63728	0.074697	P2
gene_20606	3.1378	0.042725	-1.6308	0.6956	1.4788	0.63337	P1
gene_20617	-4.5293	0.01024	4.2983	0.049516	-0.25923	0.9052	P6
gene_20638	1.8682	0.018314	-1.2815	0.35379	0.5585	0.7204	P1
gene_20639	-0.78361	0.0087752	-0.9192	0.34585	-1.731	9.93e-07	P5
gene_2066	-0.7807	2.8647e-30	-0.05155	0.99993	-0.86046	9.97e-25	P5
gene_20662	2.1234	0.0016275	-0.23762	0.99993	1.8576	0.0032544	P3
gene_20697	4.5343	8.4608e-14	0.59834	0.024932	5.1044	2.96e-24	P10
gene_20698	5.4742	0.00021539	0.99449	0.082517	6.4405	4.01e-09	P3
gene_20700	4.1887	0.0096011	-0.65063	0.99993	3.5099	0.053085	P1
gene_20701	4.5778	3.0211e-30	0.13221	0.75182	4.6818	1.12e-37	P3
gene_20702	-0.64021	0.0048361	-0.87494	0.11932	-1.5434	1.9e-08	P5
gene_20703	2.6763	0.011928	1.3327	0.0061001	3.9809	1.82e-09	P10
gene_20704	-1.9847	0.00020601	-0.32926	0.99993	-2.3422	7.13e-05	P5
gene_20707	1.9829	0.043841	-0.63551	0.99993	1.3192	0.25177	P1
gene_20745	-1.1117	8.2862e-10	0.38632	0.13702	-0.75354	0.00061418	P5
gene_20765	3.7306	2.7862e-05	-0.275	0.99993	3.4274	8.6e-05	P3
gene_20768	6.4017	6.1527e-08	-0.32919	0.99993	6.0443	4.07e-07	P3
gene_2077	-2.4796	0.045358	-0.48305	0.99993	-2.9909	0.027126	P5
gene_20790	1.0926	4.8817e-05	0.40448	0.018338	1.4689	5.08e-14	P10
gene_20802	1.1749	0.025723	-0.30175	0.99993	0.84495	0.080808	P1
gene_20817	2.6015	7.6045e-27	-0.55975	0.14669	2.0135	2.18e-16	P3
gene_20822	1.2972	0.018557	-0.38208	0.99993	0.88693	0.098376	P1
gene_20842	-3.5856	2.8693e-51	0.13449	0.99993	-3.4793	3.14e-48	P5
gene_20875	6.2158	0.026648	0.23986	0.99993	6.4274	0.0076941	P3
gene_20914	2.2105	4.5134e-05	-0.096249	0.99993	2.086	2e-05	P3
gene_20916	1.3064	1.5525e-06	-0.35032	0.99993	0.92792	0.0001945	P3
gene_20921	-1.0605	1.3189e-13	-0.59901	0.26613	-1.6877	2.11e-22	P5
gene_20924	1.8174	0.012321	-1.2783	0.27222	0.51086	0.72222	P1
gene_20935	2.5283	0.002383	-2.5101	0.0080866	-0.0099717	0.91958	P4
gene_20955	2.1993	0.010755	0.072333	0.99993	2.2434	0.0020641	P3
gene_2096	2.1847	3.2061e-06	-0.43728	0.99993	1.7192	0.00022725	P3
gene_20963	3.3166	2.8296e-24	-0.44452	0.83373	2.8439	3.85e-18	P3
gene_20967	-0.8111	0.00012938	0.22833	0.73977	-0.61099	0.03902	P5
gene_20989	-0.91313	0.018618	-0.26787	0.99993	-1.2092	0.0072477	P5
gene_21009	1.8201	2.364e-17	-0.18539	0.99993	1.6065	1.83e-16	P3
gene_21011	-1.4041	0.00048696	0.9142	0.11192	-0.51812	0.45442	P2
gene_21031	-2.787	0.00090282	-0.13248	0.99993	-2.9477	0.0008706	P5
gene_21058	-0.31141	0.0091553	1.3466	2.07e-47	1.007	1.89e-29	P11
gene_21064	1.619	0.00011772	-0.01405	0.99993	1.5767	1.06e-05	P3
gene_21065	2.9395	0.022523	0.042184	0.99993	2.9535	0.0085281	P3
gene_21073	0.10651	0.90112	-1.0659	0.0039146	-0.98763	0.0017537	P8
gene_21088	8.3077	0.010305	-5.2895	0.013881	2.99	0.86346	P4
gene_21100	1.1537	0.00063656	-0.22887	0.99993	0.89666	0.0021914	P3
gene_21116	-2.0028	9.1e-08	-1.6834	0.28034	-3.7144	1.75e-13	P5
gene_2112	2.7125	4.7601e-05	-0.79213	0.8212	1.8921	0.012966	P3
gene_21120	1.3884	0.54852	1.7623	0.030713	3.1225	0.0002224	P12
gene_21122	-1.9942	0.0024147	0.62744	0.99993	-1.395	0.050926	P2
gene_2113	0.00091822	0.55914	-1.0558	1.96e-23	-1.0831	1.02e-29	P8
gene_2114	2.7287	0.0072183	-3.073	0.010473	-0.37254	0.91042	P4
gene_21144	0.93851	0.0032321	0.085523	0.99993	0.99583	2.44e-05	P3
gene_21151	-0.52883	0.00082897	-0.40134	0.99993	-0.95838	1.44e-06	P5
gene_21166	-1.0482	1.3646e-05	0.63976	0.029218	-0.43662	0.30429	P6
gene_21175	-0.6609	0.0017547	-1.0774	0.012611	-1.7665	1.7e-11	P7
gene_21185	-1.1911	2.1615e-08	-0.36794	0.99993	-1.5872	1.34e-10	P5
gene_21203	1.0362	0.013612	-0.42006	0.99993	0.58796	0.15145	P1
gene_21223	-0.019158	0.57859	0.26664	9.37e-05	0.21927	0.003567	P12
gene_21236	2.5553	1.1591e-05	-1.2167	0.10627	1.3104	0.10299	P1
gene_21275	1.6841	0.83288	5.3926	1.66e-08	7.0484	1.37e-08	P12
gene_21278	-1.6946	0.038447	-0.33735	0.99993	-2.0602	0.021764	P5
gene_21284	-2.3938	1.968e-10	-0.49596	0.99993	-2.918	5.36e-12	P5
gene_21305	1.1707	0.015965	-1.983	0.00015927	-0.84056	0.38166	P4
gene_21337	2.4356	0.00014873	0.58368	0.25435	2.9911	1.24e-09	P3
gene_21343	1.3845	0.0365	-0.31476	0.99993	1.0416	0.096498	P1
gene_21344	-7.6904	0.04326	4.9573	0.99993	-2.7613	0.11817	P2
gene_21349	-8.0321	0.019697	7.1899	0.23468	-0.87042	0.65714	P2
gene_21371	-2.9061	1.2037e-06	0.22606	0.99993	-2.7083	6.93e-06	P5
gene_21372	0.0084501	0.83199	0.32774	0.020004	0.30798	0.03405	P12
gene_21401	-1.1983	0.013386	-1.4736	0.42789	-2.7	5.68e-06	P5
gene_21413	2.1695	0.8032	3.8214	0.014171	5.9627	0.0023784	P12
gene_21444	1.0756	0.034291	-0.41178	0.99993	0.63558	0.20755	P1
gene_21463	-7.2513	0.00044993	6.3234	0.03702	-0.95612	0.41598	P6
gene_21473	2.656	6.2084e-10	-0.074027	0.99993	2.5538	8.45e-11	P3
gene_21479	3.5047	0.0070502	0.54867	0.99993	4.0251	6.44e-05	P3
gene_21482	0.28724	0.76817	0.6114	0.016984	0.87043	0.00042454	P12
gene_21494	-0.88171	0.036441	-0.69064	0.99993	-1.6006	0.00080688	P5
gene_2151	-0.95933	0.00050625	-0.031948	0.99993	-1.0195	0.0019769	P5
gene_21516	2.5271	0.00019249	-0.72214	0.99993	1.7768	0.019661	P3
gene_21520	-1.7733	0.041611	0.54481	0.99993	-1.2567	0.21989	P2
gene_21525	-1.7546	0.033106	0.25619	0.99993	-1.5266	0.09588	P2
gene_21562	-6.7464	0.029329	4.2598	0.99993	-2.5148	0.13757	P2
gene_21580	1.1893	2.4068e-14	-1.4251	1.08e-17	-0.26403	0.65667	P4
gene_21586	3.4798	0.02039	-0.72455	0.99993	2.727	0.12039	P1
gene_21587	0.053324	0.87807	-0.48919	0.17361	-0.46408	0.032612	P8
gene_2159	3.9994	7.847e-08	0.24201	0.99993	4.2132	9.61e-11	P3
gene_21590	-2.4753	0.015164	1.3444	0.92123	-1.1592	0.32719	P2
gene_21591	1.5112	0.045483	-0.49881	0.99993	0.98415	0.22759	P1
gene_21595	-0.44718	0.90112	5.9968	0.088406	5.5214	0.033015	P12
gene_21596	1.8949	1.1e-08	-0.70518	0.23602	1.1615	0.00098026	P3
gene_21618	1.0953	6.4429e-42	0.26834	1.63e-11	1.3354	2.51e-97	P10
gene_21619	-1.0223	0.037129	-0.012603	0.99993	-1.0631	0.071156	P2
gene_21620	-1.1147	2.9999e-05	0.44342	0.39919	-0.69953	0.046607	P5
gene_2163	-7.4556	0.00014858	4.1378	0.99893	-3.346	0.00071622	P5
gene_21630	1.6746	1.8202e-14	-0.44712	0.55878	1.1993	9.38e-09	P3
gene_21644	4.1378	0.39432	2.6353	0.012644	6.7449	0.00026862	P12
gene_21651	-3.4891	0.00011814	1.1535	0.99993	-2.3639	0.0035542	P5
gene_21657	1.1127	0.0042323	0.12343	0.99993	1.2079	4.11e-05	P3
gene_21659	-1.3024	0.044047	0.40048	0.99993	-0.93009	0.27039	P2
gene_21673	5.4226	0.0068491	-3.0023	0.096376	2.3921	0.69703	P1
gene_21678	-0.4187	0.00049869	-0.2353	0.99993	-0.68221	3.23e-05	P5
gene_21680	-2.5769	6.0805e-07	-0.17669	0.99993	-2.7818	4.69e-07	P5
gene_2170	0.62702	2.5661e-17	-1.2194	1.33e-56	-0.62055	6.36e-12	P9
gene_21705	2.2098	0.015009	-0.259	0.99993	1.9226	0.026283	P3
gene_21732	-0.88831	4.7128e-08	0.36501	0.070284	-0.55151	0.014706	P5
gene_21753	1.44	0.01925	-0.9751	0.45112	0.43666	0.66861	P1
gene_21771	2.6903	4.4841e-09	-0.66276	0.63671	1.9993	4.15e-05	P3
gene_21782	2.1393	0.034457	-0.45887	0.99993	1.6523	0.11931	P1
gene_21785	-1.2192	1.5894e-07	0.52035	0.13378	-0.72706	0.012124	P5
gene_21798	3.558	0.029116	-0.29518	0.99993	3.2347	0.045465	P3
gene_21802	-1.5441	0.039311	-1.587	0.99069	-3.1594	0.00057209	P5
gene_21820	1.5985	1.5139e-05	-0.39081	0.99993	1.1794	0.0008475	P3
gene_2183	-0.98378	0.040595	1.2807	0.0030388	0.26869	0.59224	P6
gene_2184	-0.489	0.042846	0.38214	0.19042	-0.13507	0.90745	P2
gene_21842	3.7857	4.5718e-19	1.3136	2.09e-17	5.0712	1.54e-61	P10
gene_21859	4.1089	0.030341	-0.94379	0.99993	3.1369	0.19771	P1
gene_21870	-1.3176	9.6302e-08	0.58729	0.10874	-0.75853	0.011875	P5
gene_21890	-0.55896	0.0075093	0.62458	0.0015381	0.03741	0.79255	P6
gene_21913	-0.8245	0.0096011	0.33918	0.81169	-0.51353	0.34048	P2
gene_21919	0.3601	0.60685	0.4932	0.036677	0.82508	0.00025866	P12
gene_21927	-2.3554	6.4984e-06	1.6353	0.022127	-0.74823	0.24689	P6
gene_21929	-1.698	0.01164	-1.4406	0.99993	-3.1668	0.00013388	P5
gene_2194	2.0492	5.9873e-08	-0.26202	0.99993	1.759	7e-07	P3
gene_21941	1.7988	0.013763	-0.48382	0.99993	1.2868	0.092522	P1
gene_21944	-1.8191	0.001719	-0.44573	0.99993	-2.293	0.0003876	P5
gene_21948	-1.718	0.010344	-0.49336	0.99993	-2.2396	0.0026622	P5
gene_21949	3.7673	0.0070234	-0.5486	0.99993	3.1905	0.034244	P3
gene_21950	5.8102	0.00043497	0.62799	0.70302	6.41	1.25e-06	P3
gene_21951	-2.3766	1.2989e-42	-2.0557	2.06e-05	-4.4606	2.64e-69	P7
gene_21954	4.8382	0.18379	1.9809	0.049247	6.7909	0.0002079	P12
gene_21966	0.88381	0.023159	0.43981	0.091967	1.2954	1.97e-07	P3
gene_21980	-2.0374	0.0092283	0.7789	0.99993	-1.2867	0.14396	P2
gene_21982	-1.0187	2.0325e-06	-2.2012	7.4e-07	-3.2481	1e-24	P7
gene_22024	-4.3951	8.4632e-05	-1.0651	0.99993	-5.4884	4.54e-05	P5
gene_22057	1.6549	0.00020955	-0.3926	0.99993	1.2341	0.0042577	P3
gene_22062	-1.2176	0.0074166	0.65717	0.56576	-0.58864	0.42813	P2
gene_22099	-0.75486	0.0020779	-0.47602	0.99993	-1.2591	1.55e-05	P5
gene_221	-1.0746	0.01395	-1.2255	0.50036	-2.3283	8.1e-06	P5
gene_22106	-2.2207	0.040282	-1.757	0.99993	-4.0059	0.0037241	P5
gene_22112	-1.3692	1.7001e-24	-1.2188	2.74e-05	-2.6163	1.01e-50	P7
gene_22121	-1.2103	3.3428e-24	-1.0014	9.29e-05	-2.2398	2.67e-49	P7
gene_22129	1.4977	2.4635e-05	-1.6763	1.56e-05	-0.20679	0.89788	P4
gene_22140	7.2086	1.2465e-09	-1.8506	0.0019381	5.3299	0.0019623	P1
gene_22143	-1.2046	0.00012939	0.60517	0.25065	-0.62759	0.16228	P2
gene_22148	6.9498	3.7048e-17	-2.3537	1.39e-08	4.5679	0.00050269	P1
gene_22161	-3.3091	6.5893e-14	0.11327	0.99993	-3.224	5.03e-13	P5
gene_22182	4.8267	7.1296e-14	-0.7125	0.52361	4.086	5.35e-09	P3
gene_2221	1.1848	0.015965	-0.68931	0.75088	0.46728	0.45368	P1
gene_22221	1.9803	8.9814e-06	-1.4766	0.0032187	0.47546	0.58281	P4
gene_22222	-2.4891	1.6534e-06	-0.59008	0.99993	-3.1074	1.25e-07	P5
gene_22246	4.4621	6.5649e-21	-1.8709	7.49e-08	2.563	0.00014846	P1
gene_223	1.41	6.8528e-71	0.075432	0.0020551	1.4572	3.73e-105	P10
gene_22312	1.8512	0.00078767	-0.66981	0.96123	1.1532	0.06142	P1
gene_22313	1.3748	0.046715	-0.64659	0.99993	0.70001	0.40916	P1
gene_22314	1.7218	5.0708e-22	-0.33696	0.94538	1.3566	3.13e-16	P3
gene_22317	-1.1007	0.010776	0.3273	0.99993	-0.80157	0.16416	P2
gene_22321	-0.47322	0.0025646	0.52497	0.00029844	0.02354	0.76295	P6
gene_22324	0.027364	0.85533	-1.2046	3.24e-07	-1.2055	9.21e-09	P8
gene_22325	-2.6377	6.8661e-28	-4.2697	9.93e-06	-6.9357	3.91e-42	P7
gene_22336	-1.9401	6.7077e-79	-0.6503	0.051668	-2.6186	2.54e-103	P5
gene_22341	1.002	7.3506e-07	0.049902	0.9655	1.0237	9.81e-11	P3
gene_22347	-0.52902	0.00583	-0.49279	0.82286	-1.05	8e-06	P5
gene_22351	-2.2968	2.4736e-06	-2.001	0.50688	-4.3261	2.67e-10	P5
gene_22356	-5.684	2.0978e-06	3.5182	0.2698	-2.2233	0.0022324	P5
gene_22357	-3.4562	0.00074181	-2.1195	0.99993	-5.6039	0.00012275	P5
gene_22380	-1.025	0.038724	-1.4169	0.41193	-2.4701	2.88e-05	P5
gene_22396	1.2802	1.0459e-19	-0.34037	0.63615	0.91165	4.32e-13	P3
gene_224	0.34637	0.71576	-1.6832	0.00076162	-1.3651	0.0061498	P8
gene_22406	-0.98438	0.00049843	-0.28109	0.99993	-1.2937	8.77e-05	P5
gene_22407	-1.5352	0.00024136	-1.1401	0.77068	-2.7035	1.2e-07	P5
gene_22414	-0.84216	1.1804e-06	-1.2767	0.00018714	-2.1471	2.68e-21	P7
gene_22423	1.7682	2.7135e-05	-0.29814	0.99993	1.4419	0.00026355	P3
gene_22431	-0.2406	0.057116	0.71075	8.15e-12	0.44194	1.87e-05	P12
gene_22438	1.8437	4.0378e-10	-1.7934	8.12e-09	0.022054	0.89776	P4
gene_22443	0.44629	0.15916	-2.7882	1.79e-24	-2.3701	1.4e-16	P8
gene_22458	1.8232	2.7e-08	0.60096	0.0017232	2.396	1.2e-21	P10
gene_22485	2.4612	0.042172	-0.039054	0.99993	2.3939	0.024844	P3
gene_22501	-1.1116	0.0046956	-0.81623	0.99993	-1.9561	1.95e-05	P5
gene_22513	-0.65764	0.035408	-0.74464	0.67085	-1.4305	7.35e-05	P5
gene_22516	-1.0006	0.013273	0.060753	0.99993	-0.96803	0.050836	P2
gene_22527	-1.5293	0.045663	0.63033	0.99993	-0.92721	0.36465	P2
gene_2253	-1.1067	0.0075353	-0.3693	0.99993	-1.5042	0.0014076	P5
gene_22535	-0.45814	2.0926e-06	-1.1248	3.57e-11	-1.6112	5.28e-34	P7
gene_22537	1.0761	0.00049776	-0.21667	0.99993	0.83121	0.0015807	P3
gene_22538	-1.7438	2.2412e-08	-0.35923	0.99993	-2.1313	1.19e-09	P5
gene_22543	3.7334	0.00017288	-0.095871	0.99993	3.6093	0.00010295	P3
gene_22568	-2.2919	5.5688e-05	-0.71588	0.99993	-3.0359	3.43e-06	P5
gene_22604	-2.4251	1.4521e-06	-0.71829	0.99993	-3.1716	4.78e-08	P5
gene_22612	-1.9464	0.047257	-0.48013	0.99993	-2.4548	0.022599	P5
gene_22622	-0.73833	0.0038842	0.23703	0.89585	-0.52951	0.18982	P2
gene_22625	3.3383	0.0076763	-0.83329	0.99993	2.4768	0.10209	P1
gene_22685	-0.94612	2.1868e-09	-0.82899	0.034635	-1.8033	4.66e-20	P7
gene_22686	1.7413	1.7986e-15	-4.7079	2.63e-42	-2.9948	5.14e-10	P9
gene_22687	4.119	0.0003231	0.011981	0.99993	4.1027	8.79e-05	P3
gene_22704	-2.5121	0.010287	-0.089021	0.99993	-2.6294	0.010954	P5
gene_22711	-1.1665	0.0056105	-0.10878	0.99993	-1.3035	0.0068449	P5
gene_22713	-1.1162	0.0082272	0.84254	0.13842	-0.30187	0.80285	P2
gene_22717	-1.894	8.1609e-13	1.8424	1.82e-12	-0.079871	0.92469	P6
gene_22724	-1.6528	0.0060535	-0.68468	0.99993	-2.3657	0.00053571	P5
gene_22727	0.40887	0.077527	-1.056	1.09e-08	-0.67535	0.00092872	P8
gene_22729	-0.6519	0.0048908	-0.82162	0.19806	-1.5017	7.06e-08	P5
gene_22734	-0.88665	0.0066593	-0.12796	0.99993	-1.0428	0.0074652	P5
gene_22751	0.76311	0.025817	-0.29059	0.99993	0.44431	0.12238	P1
gene_22752	-1.5686	0.020932	0.26159	0.99993	-1.3353	0.08544	P2
gene_22768	2.2525	0.027955	-0.24966	0.99993	1.9746	0.042873	P3
gene_22774	2.9532	0.044493	0.060196	0.99993	2.9851	0.018659	P3
gene_22778	-0.25702	0.85317	1.7414	0.043514	1.4562	0.048207	P12
gene_22780	-1.1431	0.039767	-0.0018146	0.99993	-1.1731	0.072992	P2
gene_22785	3.4158	0.0015342	-1.0263	0.88989	2.3613	0.087936	P1
gene_22788	1.5591	1.0344e-05	-0.33276	0.99993	1.1981	0.00028792	P3
gene_228	0.8764	0.0095986	0.081689	0.99993	0.92988	0.00013993	P3
gene_22801	-1.7279	0.015286	0.042687	0.99993	-1.7134	0.028049	P5
gene_22815	2.6965	0.0004467	-0.25289	0.99993	2.4154	0.0010205	P3
gene_22819	-0.88123	3.0407e-05	-1.4334	0.00074377	-2.3428	2.91e-17	P7
gene_22837	0.1747	0.89243	1.1148	0.015675	1.2613	0.0030761	P12
gene_22858	NA	NA	6.9207	0.040951	4.2006	0.017584	P12
gene_22885	-1.4851	0.048866	0.18659	0.99993	-1.3267	0.12719	P2
gene_22887	-0.60594	0.018314	-0.64946	0.66179	-1.2836	2.28e-05	P5
gene_22897	-1.2943	0.045186	-0.46563	0.99993	-1.7882	0.012718	P5
gene_22929	2.5647	1.3222e-30	0.33414	0.0036262	2.8706	9.82e-52	P10
gene_22952	2.0408	4.4991e-19	-0.69212	0.022156	1.3205	2.04e-08	P1
gene_22958	-1.5744	0.0047864	-0.35658	0.99993	-1.9592	0.0015753	P5
gene_22984	2.3725	6.4585e-14	-0.53301	0.59772	1.8112	1.39e-08	P3
gene_22991	-3.2892	2.6458e-05	0.65445	0.99993	-2.6629	0.00032596	P5
gene_2300	4.1042	1.153e-10	-1.4951	0.0065122	2.5808	0.0025743	P1
gene_23004	-4.5734	0.0040891	NA	NA	-2.3095	0.06111	P2
gene_23010	1.4147	2.6141e-10	-0.30561	0.99993	1.0808	1.02e-07	P3
gene_23014	-0.98872	0.0020168	-0.59983	0.99993	-1.6168	1.44e-05	P5
gene_23074	0.99737	0.0071209	-0.34031	0.99993	0.62885	0.061323	P1
gene_23095	-0.060649	0.77094	0.54666	0.0058333	0.4578	0.020631	P12
gene_23144	0.0315	0.8977	1.6382	4.96e-07	1.6415	3.49e-07	P12
gene_23148	0.87883	0.01179	0.12477	0.99993	0.97539	8.32e-05	P3
gene_23168	0.13468	0.89524	-1.1122	0.073212	-1.0057	0.041103	P8
gene_2319	2.3829	0.82536	4.447	0.0059477	6.8017	0.0018339	P12
gene_2320	1.9345	0.0036131	-0.51367	0.99993	1.3927	0.045832	P3
gene_23215	-1.7691	0.014224	-0.63412	0.99993	-2.4314	0.0026632	P5
gene_23216	0.95603	0.16428	-3.465	5.77e-06	-2.5372	0.0064476	P8
gene_23234	2.6954	0.006142	-0.98978	0.93134	1.6774	0.19999	P1
gene_23237	-1.3496	0.047197	-0.53177	0.99993	-1.9095	0.011362	P5
gene_23239	2.3797	0.023195	-0.50582	0.99993	1.8456	0.099997	P1
gene_2324	-1.1525	3.0016e-14	-0.24467	0.99993	-1.4253	5.38e-16	P5
gene_2326	-0.55251	0.0084026	0.52481	0.012529	-0.055915	0.91343	P6
gene_23271	2.0331	9.9509e-08	0.010872	0.99993	2.0158	1.63e-09	P3
gene_23273	1.8693	1.3936e-08	-0.62524	0.41894	1.2158	0.00035748	P3
gene_23322	0.86616	0.58696	1.7383	0.00026664	2.5762	5.16e-07	P12
gene_23349	-2.2897	0.0057085	1.5498	0.34996	-0.76812	0.51093	P2
gene_23364	2.5367	0.040917	-1.6839	0.45825	0.8246	0.77213	P1
gene_23377	1.585	0.016593	-0.084614	0.99993	1.4722	0.0093276	P3
gene_23393	-1.2293	0.038221	0.336	0.99993	-0.92152	0.23179	P2
gene_23395	-2.7483	1.746e-05	0.49495	0.99993	-2.2816	0.00029975	P5
gene_23411	-2.0321	2.3525e-05	-1.0659	0.99993	-3.1263	8.08e-08	P5
gene_23428	1.7492	0.026854	-1.8981	0.05088	-0.17708	0.9184	P1
gene_23436	-1.2624	0.0067835	-0.99	0.98389	-2.2806	3.12e-05	P5
gene_2344	1.0091	0.00043397	-0.13476	0.99993	0.84613	0.00029618	P3
gene_23442	2.9469	0.011353	-1.2541	0.75111	1.6646	0.35535	P1
gene_23443	-1.0641	1.3146e-18	0.58408	3e-06	-0.50819	0.0014366	P2
gene_23447	6.3544	0.000212	0.83539	0.23545	7.1616	6.22e-08	P3
gene_23474	0.23559	0.8834	1.2355	0.020697	1.4429	0.0031616	P12
gene_23475	0.49949	0.069533	-1.1763	6.2e-07	-0.70499	0.010938	P8
gene_2348	0.053025	0.90675	2.6551	9.51e-06	2.6799	3.87e-06	P12
gene_23503	1.8775	0.01682	-1.0554	0.62712	0.79389	0.52272	P1
gene_23520	-1.1518	0.018048	0.7541	0.40595	-0.42594	0.68879	P2
gene_23528	-2.225	0.00022066	0.58564	0.99993	-1.6676	0.007124	P5
gene_23529	0.79329	0.014903	-0.05317	0.99993	0.71191	0.0029445	P3
gene_23530	-1.5548	0.0072586	-0.151	0.99993	-1.734	0.0066638	P5
gene_23531	-1.1186	6.0957e-05	0.70314	0.047097	-0.44364	0.3802	P6
gene_2354	-0.79361	0.00010662	0.2412	0.629	-0.58062	0.047262	P5
gene_23549	2.9136	3.8585e-18	-0.95879	0.0064767	1.9266	3.39e-07	P1
gene_2356	-0.77659	6.9177e-15	-0.79154	0.00011616	-1.5963	6.37e-36	P7
gene_23566	1.4436	0.0014824	-0.20666	0.99993	1.2087	0.0027664	P3
gene_23571	2.2265	9.6574e-15	-2.7391	5.01e-18	-0.5409	0.62215	P4
gene_23574	2.83	0.027773	0.76317	0.62766	3.5649	8.06e-05	P3
gene_23593	-0.18311	0.0021189	0.7145	1.01e-36	0.50317	3.5e-19	P11
gene_23605	-1.2989	5.3869e-08	0.13021	0.99993	-1.1969	8.9e-06	P5
gene_23646	1.601	6.3391e-08	-0.47891	0.84201	1.0938	0.00015129	P3
gene_23666	-1.0493	0.00010402	0.3377	0.72488	-0.73977	0.034957	P5
gene_23679	-1.8542	0.017363	0.23594	0.99993	-1.6465	0.052744	P2
gene_23683	2.8107	2.5822e-10	-0.72075	0.41894	2.0617	1.69e-05	P3
gene_23691	-1.4347	0.0085133	-0.39081	0.99993	-1.8537	0.0023289	P5
gene_23695	1.5108	0.024811	-1.0614	0.42848	0.42114	0.72576	P1
gene_23701	1.844	0.030472	-0.30488	0.99993	1.5109	0.065442	P1
gene_23703	-1.3454	0.042593	0.64615	0.99993	-0.72743	0.46785	P2
gene_23732	3.5273	0.00010933	-1.2921	0.32812	2.207	0.080892	P1
gene_23750	-2.1089	0.011789	-0.50459	0.99993	-2.6417	0.0043061	P5
gene_23754	-8.5674	8.1138e-14	7.4114	6.39e-07	-1.1842	0.0020234	P2
gene_23760	0.036337	0.89893	1.1339	0.009084	1.142	0.004703	P12
gene_23769	-1.0896	6.8325e-13	0.56103	0.00081489	-0.55681	0.0052358	P2
gene_2377	3.0789	2.7015e-27	-1.4213	1.11e-08	1.6293	4.51e-06	P1
gene_23820	0.83418	0.23429	1.8929	1.65e-15	2.6989	7.06e-23	P12
gene_23824	4.9976	0.049647	-0.3745	0.99993	4.5949	0.080293	P1
gene_23834	2.1284	3.4771e-20	-0.48785	0.37809	1.6124	1.37e-12	P3
gene_23836	2.0488	0.69152	2.8121	0.019929	4.8326	0.00083989	P12
gene_23838	2.4394	0.0048165	-0.52498	0.99993	1.8862	0.03994	P3
gene_23843	2.7146	8.9605e-28	-0.26063	0.99993	2.4257	1.6e-24	P3
gene_23845	-0.49799	0.00083571	-0.93681	0.00096526	-1.463	1.46e-14	P7
gene_23849	6.7848	0.00060491	-1.5768	0.36461	5.1799	0.073206	P1
gene_2386	-2.5557	0.0011671	1.5594	0.37915	-1.0245	0.25487	P2
gene_23866	-2.4384	3.3744e-05	-0.49019	0.99993	-2.9568	6.36e-06	P5
gene_23874	1.1025	0.0038273	-0.039177	0.99993	1.0351	0.00066474	P3
gene_23876	-2.2217	0.0034375	-1.5797	0.99993	-3.8295	8.03e-05	P5
gene_23882	-0.42717	0.013843	0.011079	0.99993	-0.4443	0.12751	P2
gene_23894	0.13956	0.87156	-1.3274	2.94e-09	-1.2161	7.81e-09	P8
gene_23897	3.9514	4.5785e-10	-1.5377	0.0060184	2.3855	0.0062103	P1
gene_23903	-1.2518	0.0088466	-0.25113	0.99993	-1.5312	0.00448	P5
gene_23912	1.8806	0.0011626	-0.08535	0.99993	1.767	0.00053106	P3
gene_23926	2.4612	0.00042645	-2.7196	0.00051774	-0.28663	0.91042	P4
gene_23937	0.31832	0.79069	0.75394	0.026918	1.0441	0.001011	P12
gene_23948	2.6303	9.1684e-05	-2.0985	0.0038258	0.50361	0.78633	P4
gene_23960	-5.0943	1.024e-06	3.213	0.15684	-1.9095	0.0054241	P5
gene_23966	1.3645	0.039582	-2.0408	0.0065122	-0.7045	0.6941	P4
gene_2398	-0.12581	0.0070193	-1.1379	7.9e-34	-1.2919	6.18e-55	P7
gene_23982	-1.3649	5.2e-07	-1.0683	0.26296	-2.4614	2.72e-13	P5
gene_23988	-1.0206	0.026905	-0.7692	0.99993	-1.818	0.00052913	P5
gene_24004	-1.3134	9.9441e-08	-2.0009	0.0004211	-3.3425	2.26e-21	P7
gene_24006	-1.6896	0.007031	-0.72634	0.99993	-2.4441	0.00061027	P5
gene_24020	3.0071	2.1889e-08	0.070077	0.99993	3.0489	2.1e-10	P3
gene_24030	-1.1312	4.7519e-07	-0.92961	0.17636	-2.089	3.87e-14	P5
gene_2404	-5.2416	6.8852e-05	2.7822	0.77068	-2.4876	0.0054105	P5
gene_24043	1.3672	0.001947	-0.4413	0.99993	0.8977	0.039459	P3
gene_24048	0.77959	0.77776	2.1229	0.0025807	2.8742	7.05e-05	P12
gene_24056	4.0819	4.1941e-10	-1.688	0.0022875	2.3657	0.012149	P1
gene_24057	1.8783	0.024279	-0.21978	0.99993	1.6303	0.034751	P3
gene_24088	-5.4651	0.023292	0.89838	0.99993	-4.5949	0.027659	P5
gene_24101	1.5723	5.8327e-06	-0.2277	0.99993	1.3164	2.72e-05	P3
gene_24107	1.7452	0.0083795	-0.54048	0.99993	1.1765	0.09771	P1
gene_2412	0.076542	0.90087	-0.66546	0.0085588	-0.61713	0.0020375	P8
gene_24140	-3.3188	0.019931	3.0062	0.12347	-0.34085	0.88634	P2
gene_24142	3.4665	4.7516e-09	-0.53825	0.99993	2.9001	2.39e-06	P3
gene_24146	2.1553	3.2403e-48	1.2236	7.16e-70	3.3507	3.26e-216	P10
gene_24148	4.7722	0.0004574	0.83632	0.26678	5.5803	6.09e-08	P3
gene_24151	0.0087169	0.81167	-1.0802	3.89e-07	-1.0997	3.59e-09	P8
gene_24172	-2.573	0.0096283	1.7384	0.4573	-0.8628	0.51093	P2
gene_24181	4.2427	3.2551e-14	1.2831	2.66e-11	5.4975	5.53e-42	P10
gene_24184	3.7249	0.01035	0.14536	0.99993	3.842	0.0022152	P3
gene_24214	3.3672	1.0255e-06	-1.0688	0.27931	2.2701	0.0072129	P3
gene_24223	3.1378	0.84084	4.8405	0.027285	7.95	0.016112	P12
gene_24237	-3.0131	0.0001019	-1.5179	0.99993	-4.5593	5.34e-06	P5
gene_24240	1.5835	0.045618	-1.5003	0.17986	0.055026	0.91168	P1
gene_24244	3.8632	9.3949e-10	-0.905	0.31481	2.93	4.92e-05	P3
gene_24247	-1.081	0.038721	0.88586	0.23043	-0.22335	0.88734	P2
gene_24248	2.007	6.4594e-09	0.36685	0.15048	2.3456	5.97e-17	P3
gene_2425	-1.5496	0.000955	0.16642	0.99993	-1.4114	0.0066767	P5
gene_24255	-1.5137	0.014059	0.86162	0.65718	-0.68027	0.47664	P2
gene_24277	-3.6609	8e-09	1.9234	0.14966	-1.7657	0.00064286	P5
gene_2428	-2.3762	6.3747e-11	0.12838	0.99993	-2.276	1.51e-09	P5
gene_24307	2.1266	6.8711e-08	0.42302	0.14275	2.5214	1.66e-15	P3
gene_24326	4.7035	4.4884e-14	-1.2675	0.010439	3.4078	9.75e-06	P1
gene_2433	6.4207	0.00068041	-0.28146	0.99993	6.111	0.0012064	P3
gene_24333	-6.8459	0.022739	7.3947	0.008953	0.52054	0.69584	P6
gene_24334	-7.8555	0.00061268	7.1325	0.021733	-0.75119	0.57564	P6
gene_24335	-1.6861	3.9626e-05	0.42694	0.99993	-1.2874	0.0040755	P5
gene_24337	-7.2753	0.0063738	5.5582	0.49403	-1.7454	0.17898	P2
gene_24338	-7.7395	0.039019	7.2203	0.2243	-0.54741	0.84132	P2
gene_24339	-8.8151	1.4935e-06	6.345	0.1548	-2.4983	9.94e-05	P5
gene_24341	2.1389	0.009437	-0.0036231	0.99993	2.1071	0.0030584	P3
gene_24343	-0.52958	0.0070201	-0.0065035	0.99993	-0.56429	0.049346	P5
gene_24344	2.0053	1.1313e-06	-0.027835	0.99993	1.9492	7.76e-08	P3
gene_24362	-1.1683	5.6307e-08	0.52739	0.071824	-0.66911	0.015117	P5
gene_24375	-0.71367	0.00019213	0.27091	0.38734	-0.47097	0.12829	P2
gene_24389	2.9652	0.0022442	0.17989	0.99993	3.1169	0.00015513	P3
gene_244	1.6825	0.01607	-0.50569	0.99993	1.1486	0.12157	P1
gene_24403	-1.3422	6.6282e-14	-1.6308	3.37e-05	-3.0012	3.4e-34	P7
gene_24429	0.63306	0.0092422	-0.70041	0.020786	-0.095552	0.92304	P4
gene_24436	-0.73368	0.0097839	0.14965	0.99993	-0.61224	0.13926	P2
gene_24441	6.0004	3.4378e-07	-1.4158	0.11568	4.5564	0.003488	P3
gene_24442	0.90145	0.01395	0.23791	0.60346	1.1111	1.05e-05	P3
gene_24444	-2.2909	0.041907	-0.46419	0.99993	-2.7833	0.023653	P5
gene_24445	-0.91573	0.038901	0.19701	0.99993	-0.74694	0.22439	P2
gene_24446	1.0206	0.029741	-0.04049	0.99993	0.95186	0.0088552	P3
gene_24447	5.0222	1.7503e-09	-1.4019	0.03731	3.5921	0.00097363	P1
gene_24448	0.83155	0.0062768	-0.31044	0.99993	0.4929	0.058241	P1
gene_24468	3.1848	0.0054908	-1.1287	0.85604	2.0279	0.20326	P1
gene_24478	-7.8395	0.00066089	7.0391	0.028909	-0.82864	0.51459	P6
gene_245	-1.0595	0.00013221	0.46542	0.36405	-0.62232	0.11314	P2
gene_24502	0.91368	0.0013524	0.0013583	0.99993	0.88683	4.25e-05	P3
gene_24515	-1.1491	6.9574e-21	-1.0267	7.55e-05	-2.204	7.54e-45	P7
gene_24520	-1.9856	1.9212e-07	-1.3339	0.59109	-3.3477	5.44e-12	P5
gene_24534	0.17219	0.60649	-1.3502	3.21e-40	-1.2062	2.12e-34	P8
gene_24536	2.5951	0.041152	0.39711	0.99993	2.964	0.0022658	P3
gene_24538	0.92497	0.01387	0.22262	0.71006	1.1194	1.85e-05	P3
gene_24550	-0.7184	1.8388e-05	0.51025	0.0034555	-0.23636	0.67375	P6
gene_24551	0.85565	0.45844	1.0922	0.024726	1.9196	5.13e-05	P12
gene_24553	4.8473	6.8562e-20	-0.6146	0.51135	4.2045	7.28e-14	P3
gene_24564	-2.1142	0.0023169	-1.2992	0.99993	-3.4416	5.57e-05	P5
gene_24570	-0.57168	0.0091553	0.50842	0.02566	-0.091467	0.92469	P6
gene_24572	-1.0833	0.0048714	-0.57394	0.99993	-1.6855	0.00013649	P5
gene_24602	0.78765	0.033189	0.02626	0.99993	0.7857	0.0024928	P3
gene_24604	1.0716	9.7243e-06	-0.36959	0.99993	0.67382	0.0019084	P3
gene_24607	1.8431	2.6267e-31	-0.96486	4.34e-09	0.85005	5.31e-07	P1
gene_24619	-1.7064	0.017597	2.5912	1.97e-06	0.85661	0.058818	P6
gene_24651	-0.32147	0.6261	1.107	0.0039324	0.75729	0.037816	P12
gene_24652	-1.909	8.4586e-17	1.3021	4.71e-07	-0.63515	0.015952	P2
gene_24654	-1.9606	0.023006	0.51404	0.99993	-1.4748	0.1227	P2
gene_24656	-2.1975	5.5453e-23	1.4594	1.11e-08	-0.76626	0.00067312	P2
gene_24665	-1.5845	6.5994e-13	0.84488	0.0018598	-0.7678	0.0022257	P2
gene_24674	0.73748	0.039455	-0.75449	0.14536	-0.045216	0.91546	P1
gene_24678	4.6073	6.6872e-81	0.45157	3.61e-08	5.0307	2.73e-128	P10
gene_24709	-0.13788	0.68769	0.80971	0.00022882	0.64362	0.0030761	P12
gene_2471	-0.49418	0.0070201	0.37891	0.052102	-0.14348	0.89232	P2
gene_24712	-0.98137	0.015988	0.56433	0.5268	-0.44525	0.59007	P2
gene_24715	1.359	5.1389e-89	-1.4845	4.77e-96	-0.1537	0.74874	P4
gene_24716	-0.39238	0.16985	-1.6878	0.00010303	-2.1084	4.08e-10	P8
gene_24723	4.0553	0.021247	-1.1302	0.99993	2.8969	0.23511	P1
gene_24727	-1.1387	0.0048165	0.49754	0.77319	-0.66932	0.25674	P2
gene_24752	-0.96562	2.4607e-18	-0.047238	0.99993	-1.0411	1.45e-15	P5
gene_24753	0.61322	0.0078182	0.05797	0.92649	0.64298	2.07e-05	P3
gene_24782	-0.0051227	0.83245	-1.3063	1.05e-05	-1.3397	2.17e-07	P8
gene_24792	1.5726	0.002373	-0.32444	0.99993	1.2199	0.012558	P3
gene_24798	-7.939	0.024787	6.0948	0.7561	-1.8725	0.22467	P2
gene_24805	-0.37415	0.82156	3.3398	2.55e-11	2.9374	1.82e-10	P12
gene_24806	0.17997	0.78607	1.2309	8.14e-41	1.3826	1.8e-45	P12
gene_24807	-2.6788	1.4586e-26	-0.59633	0.99993	-3.3034	1.12e-30	P5
gene_24843	2.0823	0.033475	-0.60467	0.99993	1.4495	0.19336	P1
gene_24848	2.5088	3.5903e-40	-5.4782	8.76e-71	-2.9975	2.22e-09	P9
gene_24850	-0.10116	0.79657	0.96095	0.00036356	0.83158	0.0015469	P12
gene_24925	4.8459	8.5288e-09	-5.5776	1.29e-08	-0.75999	0.89344	P4
gene_24935	-0.61768	0.002667	1.5755	2.32e-24	0.92957	3.65e-11	P11
gene_24939	1.965	0.0010913	-0.018928	0.99993	1.9178	0.00023756	P3
gene_24945	-3.4693	2.2215e-25	-1.4136	0.77589	-4.911	4.66e-30	P5
gene_24976	4.1279	1.0884e-08	-1.0393	0.24235	3.0604	0.00037383	P3
gene_24989	1.0553	0.0072677	0.23718	0.73559	1.2643	7.71e-06	P3
gene_2500	2.0848	6.2516e-49	-0.55548	0.0019802	1.5011	5.47e-27	P1
gene_2501	1.2211	0.00023971	-0.34141	0.99993	0.85152	0.0051254	P3
gene_25017	-1.4989	6.0805e-07	1.3808	6.61e-06	-0.14624	0.90436	P6
gene_25058	2.3646	3.4384e-05	-0.57149	0.99993	1.7649	0.0032082	P3
gene_2507	4.6342	8.7227e-06	0.27364	0.99993	4.8796	6.96e-08	P3
gene_25082	-0.87605	0.017926	0.014841	0.99993	-0.88942	0.055299	P2
gene_25091	0.42675	2.496e-09	-1.3413	3.11e-85	-0.94272	2.76e-39	P9
gene_2510	2.2063	6.4796e-42	-0.37534	0.43703	1.8027	6.32e-31	P3
gene_25105	-2.3096	0.0044859	-0.87433	0.99993	-3.2121	0.00063454	P5
gene_25106	1.0907	0.0032888	-0.32892	0.99993	0.73353	0.029392	P3
gene_25128	1.9945	2.6743e-07	-0.21989	0.99993	1.7464	1.11e-06	P3
gene_25136	-0.96094	0.013154	-0.11053	0.99993	-1.0997	0.01645	P5
gene_25151	-3.1739	8.7339e-06	-0.54244	0.99993	-3.7446	2.46e-06	P5
gene_25182	-1.0609	1.6111e-12	-0.48965	0.71946	-1.5788	1.4e-18	P5
gene_25187	-1.4576	0.013438	0.24794	0.99993	-1.2379	0.069875	P2
gene_25191	-0.35512	0.0010332	0.1967	0.055567	-0.18662	0.71057	P2
gene_25192	0.65027	0.57329	1.2783	0.00062569	1.9004	9.86e-07	P12
gene_25194	1.6807	0.00047739	0.30517	0.75689	1.9576	1.9e-07	P3
gene_252	-2.0847	0.0095801	-0.79987	0.99993	-2.9128	0.001524	P5
gene_25207	0.61822	0.73639	1.2653	0.037768	1.8553	0.00095003	P12
gene_2521	-1.339	0.0020212	0.48185	0.98416	-0.88541	0.10492	P2
gene_25222	1.2001	0.031574	-0.051799	0.99993	1.1201	0.012646	P3
gene_25232	5.8927	0.020214	-0.28197	0.99993	5.5825	0.028017	P3
gene_25234	0.029697	0.90285	1.8735	0.037768	1.875	0.016547	P12
gene_25244	5.3738	0.035657	-1.6552	0.88918	3.6905	0.39494	P1
gene_25250	2.8459	1.7838e-11	-0.45015	0.99993	2.3676	2.5e-08	P3
gene_25256	-0.61334	1.0442e-15	0.45985	5.5e-11	-0.1817	0.54114	P6
gene_25259	-0.089806	0.42868	0.64268	3.7e-11	0.52466	1.54e-07	P12
gene_25264	-1.47	0.0035752	-0.54244	0.99993	-2.0407	0.00034746	P5
gene_25269	1.1139	0.0031429	-0.3773	0.99993	0.70837	0.044789	P3
gene_25293	-1.7591	0.017701	-1.0175	0.99993	-2.8049	0.0011406	P5
gene_25294	-1.7691	3.5744e-13	-1.2343	0.11567	-3.0316	1.52e-22	P5
gene_25299	-1.0897	4.6019e-05	0.92475	0.0010476	-0.19316	0.86232	P6
gene_25314	-0.9871	0.0036081	0.4741	0.55345	-0.54121	0.33119	P2
gene_25320	-1.1925	0.035428	-0.65445	0.99993	-1.8752	0.0031685	P5
gene_25352	2.6669	0.0072796	-0.62538	0.99993	2.0133	0.068818	P1
gene_25356	0.6584	0.013129	-0.17428	0.99993	0.4559	0.019373	P3
gene_25360	-0.015761	0.84088	0.75761	6.4e-05	0.71363	0.00018855	P12
gene_25393	2.0588	0.026407	-0.48719	0.99993	1.5434	0.11664	P1
gene_25395	2.0643	1.3552e-06	-0.55418	0.97012	1.4819	0.00073121	P3
gene_25408	1.3464	4.012e-17	-1.4024	1.3e-16	-0.084231	0.92469	P4
gene_25414	0.44628	0.024671	-0.7103	0.00029198	-0.29224	0.39704	P4
gene_25423	-7.7981	1.3151e-10	2.1093	0.99993	-5.7171	8.15e-12	P5
gene_25456	-1.2294	0.02222	-0.92389	0.99993	-2.1815	0.0004112	P5
gene_25463	0.53941	0.23985	0.66785	0.00061771	1.179	1.49e-08	P12
gene_25482	2.6161	0.0002924	-0.95494	0.62459	1.633	0.070354	P1
gene_25496	-2.3002	0.038365	1.7833	0.42031	-0.54518	0.78802	P2
gene_25497	-0.60364	0.025614	-0.78112	0.38922	-1.413	8.26e-06	P5
gene_25503	2.5715	0.027785	0.94061	0.24438	3.4839	7.25e-06	P3
gene_25519	-1.2859	0.022173	-0.34966	0.99993	-1.6638	0.0081131	P5
gene_25534	-0.90787	0.02661	0.4103	0.91465	-0.52578	0.4623	P2
gene_2554	-1.0289	0.011439	0.45573	0.84451	-0.6014	0.34967	P2
gene_25543	1.5671	0.022718	-0.53547	0.99993	1.0034	0.18088	P1
gene_2555	-1.599	0.0068839	-0.038428	0.99993	-1.6657	0.010504	P5
gene_2556	-1.2112	0.0091782	0.95412	0.11945	-0.28533	0.83559	P2
gene_25568	0.064328	0.896	0.51993	0.00044433	0.55604	0.00028441	P12
gene_25574	2.4126	3.1948e-05	-0.51993	0.99993	1.8645	0.0018296	P3
gene_2558	3.5297	5.8028e-55	-5.7777	1.33e-68	-2.2763	0.0014864	P9
gene_2560	3.8687	0.0010761	-1.742	0.22435	2.0986	0.31373	P1
gene_25609	1.6632	0.0026367	-0.39266	0.99993	1.2423	0.021949	P3
gene_25611	3.3915	2.0939e-32	-2.2489	1.74e-19	1.1143	0.016178	P1
gene_25613	5.2129	0.00026442	-2.3252	0.051459	2.8594	0.32888	P1
gene_2562	2.5018	0.023953	0.16985	0.99993	2.6435	0.0037779	P3
gene_2563	-0.62557	0.00010605	0.02707	0.99993	-0.62671	0.0044852	P5
gene_25630	1.5669	3.1849e-17	-0.28603	0.99993	1.2527	1.35e-13	P3
gene_25641	2.4777	0.031748	-1.5568	0.48346	0.89273	0.71803	P1
gene_25645	1.371	0.019482	-0.24601	0.99993	1.0968	0.039023	P3
gene_2566	2.2131	0.048023	-0.011797	0.99993	2.1731	0.024302	P3
gene_2567	-0.70106	0.023216	-0.84672	0.46111	-1.576	1.18e-05	P5
gene_25680	-0.79715	0.00046052	0.28413	0.59109	-0.54123	0.11702	P2
gene_25687	2.7205	1.2215e-06	-0.60039	0.99993	2.0919	0.00040273	P3
gene_25703	1.1149	0.020361	-0.14587	0.99993	0.94082	0.018714	P3
gene_25737	-6.8776	0.020894	5.0504	0.78165	-1.8555	0.24542	P2
gene_25758	-2.55	0.034457	1.2115	0.99993	-1.3667	0.30737	P2
gene_25781	2.6283	0.0038424	-0.91703	0.96354	1.6831	0.14509	P1
gene_25802	1.8915	0.000903	-0.13677	0.99993	1.7265	0.00073179	P3
gene_25806	-1.1034	0.00013282	-1.162	0.16	-2.2936	1.61e-10	P5
gene_25831	1.6111	0.049684	-0.60366	0.99993	0.97928	0.30607	P1
gene_25833	-2.367	6.3131e-15	0.030204	0.99993	-2.365	1.04e-13	P5
gene_25842	-0.67407	0.0044888	-1.2422	0.0077998	-1.9445	4.57e-11	P7
gene_25845	-0.6531	0.00030953	-0.11511	0.99993	-0.79643	0.00056679	P5
gene_25847	1.4183	1.892e-05	-1.286	0.00061771	0.10408	0.84402	P4
gene_25848	-8.1666	0.01388	6.2402	0.67991	-1.9546	0.14945	P2
gene_25852	-0.80428	3.0286e-08	-0.73375	0.045647	-1.5662	4.52e-18	P7
gene_25877	-1.0303	1.4964e-05	0.37892	0.41075	-0.67959	0.030658	P5
gene_25910	1.948	2.682e-12	0.042145	0.99993	1.962	6.08e-16	P3
gene_25917	1.2777	0.012564	-0.14987	0.99993	1.0996	0.011875	P3
gene_25930	-0.67166	0.0017909	-0.53235	0.87561	-1.2322	1.92e-06	P5
gene_25933	1.6283	0.0030512	-0.40667	0.99993	1.1934	0.027734	P3
gene_25953	4.8952	0.00099855	-0.15685	0.99993	4.7102	0.0009591	P3
gene_25964	-1.245	0.038749	-0.52141	0.99993	-1.7947	0.0075022	P5
gene_25970	2.0833	0.025486	0.26163	0.99993	2.3168	0.0015079	P3
gene_25971	2.757	0.018966	-0.3525	0.99993	2.3763	0.04357	P3
gene_25989	3.4533	0.014296	1.3792	0.020884	4.8042	5.64e-08	P10
gene_25990	-1.1661	0.01395	0.75446	0.38401	-0.4399	0.66105	P2
gene_26005	-1.1861	0.0089097	-0.69595	0.99993	-1.9103	0.00023308	P5
gene_26012	-1.5533	0.045602	0.95779	0.77002	-0.62375	0.64084	P2
gene_26018	-2.1146	0.044972	0.16455	0.99993	-1.9783	0.079604	P2
gene_2602	2.8467	0.033162	-0.59921	0.99993	2.2193	0.13834	P1
gene_26026	-2.277	6.4657e-14	-0.34224	0.99993	-2.6475	3.06e-15	P5
gene_26036	-0.39164	0.028835	-0.62438	0.22277	-1.0442	2.19e-06	P5
gene_26038	-1.3607	9.3053e-06	-0.32747	0.99993	-1.7164	8.74e-07	P5
gene_2605	2.415	0.017545	-0.64814	0.99993	1.7387	0.1344	P1
gene_26057	-3.643	0.015171	2.1267	0.94954	-1.5445	0.27364	P2
gene_26066	-7.2318	0.00049748	0.050382	0.99993	-7.2096	0.00040937	P5
gene_26082	-1.8644	8.7393e-05	-1.1075	0.99993	-3.0001	2.09e-07	P5
gene_26091	-2.0816	1.6952e-05	0.53293	0.99993	-1.5768	0.0016534	P5
gene_26094	-2.0482	0.001763	1.5149	0.11498	-0.56145	0.61848	P2
gene_26096	1.225	0.010361	-0.40276	0.99993	0.794	0.08846	P1
gene_26107	-0.96155	4.8101e-06	-0.028182	0.99993	-1.0179	4.73e-05	P5
gene_26123	-1.0938	0.0080782	-1.2488	0.4169	-2.3708	1.96e-06	P5
gene_26127	0.86076	0.027716	-0.85336	0.12105	-0.020815	0.91042	P1
gene_26163	-1.592	1.2922e-05	0.022757	0.99993	-1.5975	6.69e-05	P5
gene_26177	-2.2695	1.0395e-10	-1.2559	0.65778	-3.5536	1.17e-15	P5
gene_26186	-1.7514	0.023745	0.35817	0.99993	-1.4215	0.10284	P2
gene_26190	1.2534	0.039529	1.4303	9.41e-08	2.6555	3.12e-16	P10
gene_26192	-0.58653	0.32067	1.9744	4.87e-10	1.3596	2.4e-06	P12
gene_26210	-1.7901	1.1102e-10	0.34603	0.98467	-1.4723	4.79e-07	P5
gene_26212	0.19751	0.85327	1.061	5.89e-08	1.2303	1.43e-09	P12
gene_26220	1.4684	0.0088008	-0.34234	0.99993	1.0979	0.040172	P3
gene_26272	-3.6824	0.20815	5.8606	0.00013439	2.15	0.0073635	P12
gene_26273	1.7148	2.0075e-10	-0.70112	0.091331	0.98551	0.00046515	P3
gene_26286	-1.511	0.0076783	0.24721	0.99993	-1.292	0.045426	P5
gene_26290	0.7407	4.8188e-11	-0.35291	0.23336	0.35958	4.23e-05	P3
gene_26299	1.198	0.013703	-0.43243	0.99993	0.73736	0.12794	P1
gene_26314	4.2158	4.9218e-22	-0.379	0.99993	3.8086	3.46e-18	P3
gene_26322	-0.96424	0.018681	-0.71308	0.99993	-1.7055	0.00027738	P5
gene_26336	-3.1737	4.5363e-07	-2.8756	0.77689	-6.0775	3.57e-09	P5
gene_26378	5.2716	0.3183	2.3012	0.049491	7.5446	0.0012366	P12
gene_26379	5.5887	7.9604e-10	-2.1667	0.00032785	3.3938	0.022231	P1
gene_26380	0.98463	0.02268	-0.39867	0.99993	0.55775	0.18086	P1
gene_26392	3.5872	4.3679e-23	-0.31652	0.99993	3.2425	8.54e-20	P3
gene_2640	-0.57367	0.0020581	0.26052	0.33449	-0.34136	0.39949	P2
gene_26405	4.1763	8.8872e-11	-0.44629	0.99993	3.7018	1.81e-08	P3
gene_26420	-0.11575	0.42858	0.41143	0.00065506	0.26747	0.033825	P12
gene_26427	3.1513	6.2562e-06	-0.66379	0.99993	2.4593	0.0011321	P3
gene_26443	-1.9661	2.2548e-06	-0.99079	0.99993	-2.9851	2.6e-09	P5
gene_2646	-3.8727	7.196e-11	-1.432	0.99993	-5.333	3.34e-12	P5
gene_26465	-1.552	9.3515e-05	-0.024506	0.99993	-1.6048	0.00025237	P5
gene_26470	0.8092	0.016383	-1.2297	0.00047955	-0.44874	0.52697	P4
gene_26487	-0.62904	0.20385	1.6064	3.29e-07	0.94916	0.0010471	P12
gene_26499	-1.7652	3.6197e-05	-1.0822	0.96003	-2.8756	3.24e-08	P5
gene_265	-0.13343	0.86216	1.7488	0.00047694	1.5872	0.00070236	P12
gene_26514	1.7121	0.00946	-0.1033	0.99993	1.5806	0.0060432	P3
gene_26520	-0.11429	0.71759	-1.4818	0.00044851	-1.6243	2.75e-06	P8
gene_26525	2.069	0.0039385	0.2052	0.99993	2.246	0.00011564	P3
gene_26531	1.9279	1.5069e-09	-0.18995	0.99993	1.7098	4.73e-09	P3
gene_26540	1.9842	0.015811	-0.095716	0.99993	1.8602	0.010443	P3
gene_26544	4.8276	8.0125e-20	-1.0335	0.014091	3.7659	8.31e-10	P1
gene_2655	1.1587	0.00023613	-0.97389	0.013973	0.15657	0.74648	P4
gene_26562	0.41813	0.69152	1.1312	4.87e-05	1.5212	1.43e-07	P12
gene_26565	0.18409	0.80654	-1.4243	3.93e-10	-1.2684	6.89e-09	P8
gene_26566	3.2497	0.000129	-0.44401	0.99993	2.7775	0.0013739	P3
gene_2657	2.1938	0.0016348	-0.36347	0.99993	1.8021	0.0084585	P3
gene_26570	0.39246	0.35241	-1.1772	3.99e-05	-0.8129	0.008233	P8
gene_26577	-1.0224	0.035335	0.26088	0.99993	-0.78977	0.23423	P2
gene_26580	1.3366	1.4164e-05	-0.40389	0.99993	0.90453	0.0018016	P3
gene_26594	2.9936	1.1917e-05	1.465	9.94e-08	4.4304	6.84e-23	P10
gene_26599	-1.2382	0.0075789	-0.19008	0.99993	-1.4565	0.005439	P5
gene_26628	-0.60751	0.00057879	-0.38846	0.99993	-1.0242	2.61e-06	P5
gene_26642	-0.35341	0.37799	-1.2992	0.039552	-1.6809	4.51e-05	P8
gene_26654	3.7526	0.013755	-0.77414	0.99993	2.9503	0.10187	P1
gene_26656	3.9248	0.026251	-1.8241	0.59772	2.0725	0.55886	P1
gene_2667	1.8964	5.6308e-05	0.0057432	0.99993	1.8739	4.08e-06	P3
gene_26695	2.3823	3.9511e-13	-2.0632	4.88e-10	0.29086	0.71994	P4
gene_26696	-0.032142	0.90675	5.2487	0.021621	5.1883	0.0078546	P12
gene_26707	1.1145	0.020173	-0.64836	0.82227	0.43792	0.45947	P1
gene_26709	-0.056197	0.78756	-1.0979	0.0070362	-1.1823	0.00017963	P8
gene_26733	-1.3454	5.2458e-05	-1.0451	0.53113	-2.4187	2.48e-09	P5
gene_26740	0.72293	2.1646e-09	-1.1908	2.56e-21	-0.49611	0.0041864	P9
gene_26750	3.8619	2.3275e-10	0.49725	0.17881	4.331	1.27e-17	P3
gene_26752	-0.98851	0.0010581	-0.40262	0.99993	-1.4193	5.22e-05	P5
gene_26760	1.0924	7.9292e-09	-0.70967	0.004495	0.35453	0.070437	P4
gene_26803	1.9692	9.8656e-19	-0.37775	0.93244	1.5632	1.94e-13	P3
gene_26806	-1.2734	0.0001747	0.60565	0.35361	-0.696	0.13056	P2
gene_2681	2.3442	2.1815e-51	-0.17978	0.99993	2.1362	1.58e-49	P3
gene_26812	-1.8775	0.0028018	-0.33505	0.99993	-2.2407	0.0011778	P5
gene_26847	1.4589	0.034994	-0.14378	0.99993	1.287	0.03229	P3
gene_26857	1.217	0.0082403	-0.091798	0.99993	1.0969	0.0039343	P3
gene_2688	0.99415	0.023326	-1.1977	0.01924	-0.23181	0.88424	P4
gene_26882	-1.4374	8.406e-08	-1.157	0.18376	-2.6226	6.91e-15	P5
gene_26883	2.691	0.011814	-0.90844	0.99993	1.7543	0.20425	P1
gene_26890	2.8943	1.1933e-06	-0.75637	0.72143	2.1098	0.0014003	P3
gene_26902	-0.99369	9.1761e-06	-0.9843	0.098682	-2.0062	4.5e-13	P5
gene_26914	-1.6135	2.6641e-05	0.19112	0.99993	-1.4505	0.00054943	P5
gene_26931	3.1769	8.2733e-06	-0.30712	0.99993	2.8416	4.76e-05	P3
gene_26948	-3.1639	4.8538e-13	2.3495	1.12e-05	-0.84258	0.039459	P2
gene_2696	1.0866	0.21635	1.2734	0.00074675	2.3318	2.4e-08	P12
gene_26989	-0.36102	0.00012881	-0.18603	0.99993	-0.57526	2.73e-05	P5
gene_270	-2.0267	0.010993	-0.78689	0.99993	-2.8418	0.0017537	P5
gene_27003	-1.3228	0.0048837	1.0227	0.098633	-0.32828	0.79412	P2
gene_27022	-1.5722	4.9639e-07	1.1511	0.0014364	-0.44933	0.40622	P6
gene_27025	4.4785	5.2736e-76	-0.26969	0.99993	4.1806	4.88e-69	P3
gene_27049	0.82126	1.6288e-05	0.067494	0.72636	0.86054	1.05e-09	P3
gene_27053	1.5865	1e-09	-0.087524	0.99993	1.4707	8.83e-11	P3
gene_2709	0.49295	0.81761	1.9438	0.00010495	2.4086	2.76e-06	P12
gene_27103	-0.85479	0.00017544	-0.83138	0.23922	-1.7144	5.85e-10	P5
gene_27106	-1.222	0.034738	-0.64087	0.99993	-1.891	0.003524	P5
gene_27122	-1.2568	0.0011699	0.20674	0.99993	-1.0783	0.017726	P5
gene_27128	-1.9856	0.018734	0.003839	0.99993	-2.01	0.026901	P5
gene_27152	-1.1119	0.048322	-0.54006	0.99993	-1.6801	0.0075022	P5
gene_27178	-2.426	1.7585e-16	0.17126	0.99993	-2.2829	4.24e-14	P5
gene_27196	-0.79689	4.0833e-07	-0.67064	0.15352	-1.4957	1.2e-14	P5
gene_2720	0.90349	0.00032151	-0.081391	0.99993	0.79389	5.32e-05	P3
gene_27215	-0.5047	0.026806	0.17227	0.92592	-0.36064	0.45989	P2
gene_2722	2.6629	1.9303e-09	-0.76661	0.34244	1.8681	0.00011772	P3
gene_27246	-3.0892	0.036336	1.325	0.99993	-1.7924	0.2218	P2
gene_27247	5.2458	0.049257	-2.6426	0.43471	2.575	0.72595	P1
gene_27258	1.8644	0.018313	0.42603	0.9396	2.2622	0.00010694	P3
gene_27263	2.0677	0.0032646	0.070256	0.99993	2.1097	0.0003824	P3
gene_27284	4.4529	4.067e-13	-1.2438	0.016438	3.1809	2.7e-05	P1
gene_27318	-0.49462	2.0099e-16	-0.24289	0.99993	-0.76572	2.24e-21	P5
gene_27336	-1.3083	6e-09	-0.47633	0.99993	-1.8128	4.43e-12	P5
gene_27347	2.359	0.0050666	-0.49549	0.99993	1.8353	0.037371	P3
gene_2735	-2.5669	3.2652e-06	-0.17722	0.99993	-2.7723	2.57e-06	P5
gene_27358	-1.1572	0.003094	-0.24597	0.99993	-1.4314	0.0013193	P5
gene_27364	1.3414	1.1541e-24	-0.48283	0.021723	0.8304	5.96e-12	P1
gene_27401	1.947	0.011379	-2.7718	0.0022808	-0.853	0.74894	P4
gene_27416	1.2286	0.0081234	-0.10436	0.99993	1.0961	0.0045147	P3
gene_27426	-3.3234	2.8362e-119	0.10237	0.99993	-3.2493	1.15e-111	P5
gene_27428	-1.0113	3.1471e-06	0.48767	0.094541	-0.55187	0.078694	P2
gene_27429	-0.1049	0.8977	2.7811	0.01781	2.648	0.0091459	P12
gene_27433	2.5475	5.2844e-29	-0.27061	0.99993	2.2486	3.74e-25	P3
gene_27434	1.7239	0.039529	-0.091637	0.99993	1.6041	0.027122	P3
gene_27464	3.2413	8.6484e-07	-0.40108	0.99993	2.812	2.15e-05	P3
gene_27467	1.2391	1.2329e-08	-0.54966	0.19958	0.66119	0.001647	P3
gene_27469	2.3817	1.2181e-10	-0.39384	0.99993	1.9597	6.36e-08	P3
gene_27471	3.7984	0.013988	-1.4583	0.75268	2.312	0.3578	P1
gene_27492	-0.32787	0.056925	-1.1076	9.76e-05	-1.4637	7.88e-12	P8
gene_27493	6.4436	0.27268	2.4725	0.010345	8.8879	0.00060417	P12
gene_27518	1.9505	0.02427	-0.39073	0.99993	1.5315	0.079117	P1
gene_2752	0.6648	0.027581	0.25121	0.22922	0.8878	2.17e-06	P3
gene_27522	-8.8745	9.1585e-07	7.0277	0.029929	-1.875	0.0016139	P2
gene_27527	1.6161	0.034289	-0.088154	0.99993	1.4997	0.0221	P3
gene_27558	-1.2661	0.00038334	-1.5326	0.13196	-2.8268	7.64e-10	P5
gene_27568	0.79558	0.12659	0.9351	9.84e-05	1.7025	1.32e-10	P12
gene_27574	1.8986	0.00033575	0.58888	0.12538	2.4593	4.05e-10	P3
gene_27576	-2.0346	0.0065569	-0.40782	0.99993	-2.4706	0.002646	P5
gene_27586	-1.6423	0.038161	2.2013	0.000952	0.53077	0.42305	P6
gene_27599	-0.86656	0.0032961	0.38313	0.59417	-0.51164	0.29752	P2
gene_27614	1.2995	0.038721	-0.33503	0.99993	0.9363	0.11825	P1
gene_27648	-2.3455	2.3942e-05	1.0787	0.50304	-1.295	0.022913	P5
gene_27649	-0.39676	0.04629	-1.0777	0.0018411	-1.5027	5.47e-10	P7
gene_27659	3.0114	2.9439e-25	-0.0015479	0.99993	2.9817	2.54e-29	P3
gene_27661	5.0783	0.0020614	-2.5422	0.089827	2.5079	0.53082	P1
gene_27672	-0.93074	0.0010426	0.28612	0.91946	-0.67283	0.085677	P2
gene_27681	-1.8395	7.3368e-06	-0.64963	0.99993	-2.5173	1.01e-07	P5
gene_2770	1.6528	0.034875	-0.28937	0.99993	1.3352	0.072114	P1
gene_27707	1.361	0.019003	1.167	3.83e-05	2.4998	2.27e-13	P10
gene_27708	-1.2834	4.3019e-05	-0.54457	0.99993	-1.8562	3.27e-07	P5
gene_27718	-1.7012	3.5977e-05	-0.22812	0.99993	-1.9575	1.73e-05	P5
gene_27719	-1.2035	0.047455	-0.44635	0.99993	-1.6781	0.013098	P5
gene_27739	-0.56888	0.013651	-0.30993	0.99993	-0.90702	0.0014198	P5
gene_27774	2.5355	0.0043776	-1.2865	0.43703	1.2208	0.39566	P1
gene_27779	-2.2982	1.0883e-08	-1.0411	0.99993	-3.3675	6.13e-12	P5
gene_27796	1.37	0.0003269	-0.083228	0.99993	1.2585	9.92e-05	P3
gene_27799	0.78952	1.1043e-06	-0.9702	2.83e-08	-0.20889	0.75747	P4
gene_27801	2.018	1.0255e-06	-0.076832	0.99993	1.913	2.05e-07	P3
gene_27827	1.7115	0.031841	-0.19203	0.99993	1.4912	0.038901	P3
gene_27828	-1.4531	0.00013462	-1.4642	0.27931	-2.9455	1.55e-09	P5
gene_27848	1.3712	0.011171	-0.4668	0.99993	0.87616	0.11427	P1
gene_27852	-0.97325	0.66157	3.2478	5.98e-05	2.2464	0.0007423	P12
gene_27867	1.1776	7.1426e-05	-0.20857	0.99993	0.94082	0.00023428	P3
gene_27903	0.80825	0.03437	-0.042688	0.99993	0.73735	0.0081362	P3
gene_27918	-0.47767	2.5106e-12	-0.12943	0.99993	-0.63531	1.33e-11	P5
gene_27919	-0.77936	0.0019508	-0.96804	0.13662	-1.7756	5.95e-09	P5
gene_27926	2.9679	2.052e-07	1.6644	3.45e-14	4.604	6.33e-36	P10
gene_27928	-1.26	0.020701	0.01524	0.99993	-1.273	0.042718	P5
gene_27932	-0.8934	5.0004e-06	0.21879	0.71106	-0.70282	0.005404	P5
gene_2796	3.6346	0.0061906	-2.5925	0.081563	1.0139	0.80569	P1
gene_27964	2.7028	3.6769e-05	1.6477	2.48e-10	4.3223	5.72e-26	P10
gene_27968	4.8478	0.016163	1.5044	0.025032	6.3239	5.11e-07	P10
gene_2797	-1.578	0.0056501	0.2342	0.99993	-1.372	0.031968	P5
gene_27977	-0.52694	1.9301e-08	-0.39252	0.4135	-0.94767	7.09e-15	P5
gene_27987	-1.3431	8.1109e-11	-1.3146	0.0083172	-2.6858	1.79e-23	P7
gene_27991	-1.4981	0.045552	0.65896	0.99993	-0.86731	0.40196	P2
gene_28001	0.9633	0.044528	-0.32121	0.99993	0.61388	0.16	P1
gene_28006	1.3333	0.0017283	-0.12175	0.99993	1.1834	0.0010936	P3
gene_28012	-0.78575	0.024967	-0.43562	0.99993	-1.2496	0.0020541	P5
gene_28015	-0.70116	0.014183	-0.58093	0.99993	-1.3103	9.11e-05	P5
gene_28021	2.4671	2.9644e-10	-0.62499	0.56979	1.8139	8.99e-06	P3
gene_28022	-1.8654	1.8146e-34	1.0737	3.87e-10	-0.81991	1.23e-07	P2
gene_28032	3.0449	0.021033	-1.407	0.72148	1.6098	0.47595	P1
gene_28062	-1.8439	3.1365e-13	0.90649	0.0080552	-0.9656	0.00029749	P2
gene_28067	-1.142	0.0023209	0.80315	0.11052	-0.36702	0.68111	P2
gene_28074	-1.6193	0.00016424	-0.088113	0.99993	-1.7356	0.00024316	P5
gene_28075	0.61993	0.89672	5.1532	0.0019364	5.7449	0.00063108	P12
gene_2809	5.1678	1.6317e-36	-1.7986	2.69e-12	3.341	1.36e-09	P1
gene_28095	0.80616	1.2443e-07	-1.0956	1.21e-11	-0.31768	0.3718	P4
gene_28106	3.694	0.00016017	0.34893	0.99993	4.0148	9.33e-07	P3
gene_28117	1.823	8.8511e-09	0.21645	0.56013	2.0112	1.89e-14	P3
gene_28136	3.6531	0.024515	-0.24879	0.99993	3.3761	0.033354	P3
gene_28163	2.1499	0.018287	-0.55883	0.99993	1.5628	0.11723	P1
gene_28165	3.0476	0.047037	-2.0514	0.41417	0.968	0.80604	P1
gene_2817	-0.79696	4.2097e-05	-0.68736	0.32337	-1.5125	1.67e-10	P5
gene_28170	-1.8173	0.0010539	-0.16926	0.99993	-2.0148	0.00087492	P5
gene_28171	-1.0581	0.048762	1.4568	0.0016438	0.37052	0.46314	P6
gene_2818	0.37723	0.26706	-1.1863	3.55e-07	-0.83726	0.0007033	P8
gene_28193	3.073	8.6872e-14	0.50688	0.025228	3.5517	1.34e-25	P10
gene_28204	-0.99104	0.023151	0.502	0.77348	-0.51725	0.51005	P2
gene_2821	2.2395	1.4931e-44	-1.0392	1.71e-11	1.1721	2.14e-11	P1
gene_28214	-2.7676	0.025632	0.27715	0.99993	-2.5186	0.046559	P5
gene_28236	1.6905	0.0083003	-0.090809	0.99993	1.5715	0.0046632	P3
gene_28238	1.5395	0.034738	-1.4598	0.14445	0.051429	0.91042	P1
gene_28239	-0.82668	0.032733	0.16903	0.99993	-0.68587	0.21429	P2
gene_28247	-0.28355	0.24895	-0.89529	0.043505	-1.2071	1.24e-05	P8
gene_28253	-1.5033	0.0098593	0.26708	0.99993	-1.2644	0.058705	P2
gene_28255	0.85897	0.030082	0.7373	0.00039386	1.5681	1.49e-11	P10
gene_28268	1.9006	0.0041214	-0.42001	0.99993	1.4524	0.029054	P3
gene_28330	4.1244	8.5878e-09	-0.98813	0.29649	3.108	0.00022036	P3
gene_28339	2.3074	9.9566e-12	-0.082585	0.99993	2.1967	9.72e-13	P3
gene_28340	1.4978	0.032948	0.041302	0.99993	1.5109	0.0074214	P3
gene_28342	2.759	0.010994	-0.28135	0.99993	2.4495	0.020398	P3
gene_28347	0.020479	0.88339	0.62615	0.018756	0.61842	0.015192	P12
gene_28365	1.7225	0.029761	0.22566	0.99993	1.9199	0.0016489	P3
gene_28387	2.3049	0.00011291	-0.8881	0.53903	1.3886	0.054514	P1
gene_28388	-2.098	0.020297	0.77652	0.99993	-1.3497	0.18466	P2
gene_28391	-1.8971	0.0025073	-0.73621	0.99993	-2.6615	0.00021168	P5
gene_28399	-0.91805	0.00012853	0.69606	0.0083172	-0.2502	0.7532	P6
gene_28412	2.3174	0.0051158	-1.3345	0.32993	0.9547	0.51046	P1
gene_28414	-1.9286	0.012732	0.70511	0.99993	-1.2517	0.15826	P2
gene_28419	1.8613	0.00058823	-0.50659	0.99993	1.3265	0.017325	P3
gene_2842	0.13505	0.8616	0.2255	0.012238	0.33233	0.0010912	P12
gene_28430	1.7638	0.030329	-0.42685	0.99993	1.3088	0.11667	P1
gene_28440	2.4273	0.84552	4.6353	0.021794	7.0344	0.0083994	P12
gene_28444	2.1473	1.4786e-06	-0.12127	0.99993	1.9978	7.95e-07	P3
gene_28446	-1.5343	5.0148e-05	-1.2961	0.45197	-2.8587	1.78e-09	P5
gene_28457	-0.56717	3.3027e-05	0.251	0.10102	-0.34438	0.20261	P2
gene_28458	0.57672	0.0031073	-0.0674	0.99993	0.48111	0.00022753	P3
gene_28461	-2.7496	0.0020225	2.9548	0.00068192	0.17704	0.83887	P6
gene_28468	-2.1384	5.0672e-05	-0.82409	0.99993	-2.9907	1.24e-06	P5
gene_2847	-2.5019	0.025014	-0.22646	0.99993	-2.7566	0.020908	P5
gene_28492	1.0397	0.0021461	-0.13802	0.99993	0.87347	0.0016466	P3
gene_28498	0.70915	0.00050483	-0.086266	0.99993	0.59467	6.63e-05	P3
gene_28500	1.0914	0.023841	-0.31066	0.99993	0.75257	0.088267	P1
gene_28505	-1.8716	0.0074604	-0.65717	0.99993	-2.5569	0.0011798	P5
gene_28523	3.4931	2.5263e-08	0.51513	0.22489	3.9801	9.33e-15	P3
gene_28525	-0.79572	5.2807e-05	0.50267	0.024307	-0.32126	0.48189	P6
gene_28526	-2.9922	0.00011169	-1.8076	0.99993	-4.828	4.08e-06	P5
gene_28560	1.3961	0.018771	-1.0574	0.29673	0.31044	0.77022	P1
gene_28594	1.9231	6.7295e-06	-1.3944	0.0040878	0.50043	0.51507	P4
gene_2861	-1.0133	0.0088124	0.65942	0.28099	-0.38212	0.67072	P2
gene_28614	1.3354	0.039402	2.2339	3.14e-21	3.5411	1.39e-32	P10
gene_28624	-1.9871	5.2808e-10	1.3349	0.00057679	-0.68038	0.076426	P6
gene_28639	-2.4209	5.0184e-05	-0.53876	0.99993	-2.9878	8.06e-06	P5
gene_28647	-1.59	0.0050666	0.22532	0.99993	-1.3929	0.028078	P5
gene_28732	2.0474	8.8611e-05	-0.14943	0.99993	1.8697	8.29e-05	P3
gene_28735	0.33341	0.631	0.4925	0.022238	0.79769	0.00015906	P12
gene_28741	1.9753	5.09e-10	-0.077164	0.99993	1.8699	4.6e-11	P3
gene_2875	1.0597	5.49e-11	-0.34672	0.79353	0.68473	1.1e-06	P3
gene_28758	2.3254	4.4154e-67	-1.3652	7.73e-28	0.93202	2.41e-09	P1
gene_28759	-1.2117	0.027663	-1.0638	0.99993	-2.3038	0.00030027	P5
gene_28767	2.085	9.1546e-12	-0.44834	0.95838	1.6084	8.26e-08	P3
gene_28783	-6.5867	0.042593	4.7228	0.96369	-1.8921	0.3117	P2
gene_28784	1.1378	0.88673	6.6033	1.62e-07	7.7128	1.91e-07	P12
gene_28792	1.8693	0.027659	0.10051	0.99993	1.9416	0.0049177	P3
gene_28794	1.3402	0.0086722	-0.32191	0.99993	0.99003	0.038137	P3
gene_28800	-1.8997	0.04289	1.5167	0.3607	-0.4112	0.83902	P2
gene_28844	2.7411	9.427e-14	-0.27926	0.99993	2.4336	6.01e-12	P3
gene_28846	0.86135	0.0010052	-1.2017	1.55e-05	-0.36861	0.57674	P4
gene_2886	2.2035	2.5833e-07	-0.11687	0.99993	2.0585	1.21e-07	P3
gene_28877	-2.3307	1.6253e-14	1.8606	2.37e-08	-0.49831	0.21665	P6
gene_28880	5.5826	0.04607	-0.92047	0.99993	4.6339	0.18737	P1
gene_28884	2.112	4.4624e-08	-2.5918	1.21e-09	-0.508	0.75915	P4
gene_28888	-0.41776	1.2543e-08	0.875	1.72e-40	0.42903	1.46e-12	P11
gene_28928	-0.89304	5.7896e-10	-0.18881	0.99993	-1.1101	1.21e-10	P5
gene_28931	-4.1822	0.019589	NA	NA	-1.9634	0.19472	P2
gene_28937	0.77707	0.1864	0.65154	0.042519	1.4004	5.62e-06	P12
gene_28939	-0.98431	0.0065096	1.4926	6.01e-07	0.48008	0.094374	P6
gene_28966	1.7365	7.1606e-53	-2.9651	6.39e-103	-1.2568	3.05e-10	P9
gene_28969	3.1708	1.7223e-19	-0.064397	0.99993	3.0782	3.46e-21	P3
gene_28993	1.1101	2.8514e-05	0.84734	2.65e-09	1.9293	1.27e-27	P10
gene_2901	-1.8762	0.0032002	-0.39069	0.99993	-2.2951	0.0010909	P5
gene_29020	-0.97058	0.00070783	-0.97761	0.29928	-1.9764	1.2e-08	P5
gene_29023	1.1205	0.00059757	-0.38436	0.99993	0.70795	0.019457	P3
gene_2903	2.5913	0.0012802	-0.50019	0.99993	2.0629	0.01389	P3
gene_29065	1.8149	0.003615	-1.1035	0.30126	0.68322	0.49337	P1
gene_29069	0.64784	0.18803	-2.7995	1.05e-09	-2.1799	1.92e-05	P8
gene_2907	-2.1422	0.045211	1.2778	0.92022	-0.89261	0.54635	P2
gene_29071	-1.0851	2.7917e-05	0.59781	0.087183	-0.5155	0.20526	P2
gene_2908	-2.6941	0.0044226	3.5627	2.04e-06	0.84045	0.12973	P6
gene_29081	-0.48643	0.00072141	-0.16869	0.99993	-0.68333	0.00041092	P5
gene_29082	1.7424	0.0035936	-0.90833	0.54583	0.80583	0.32451	P1
gene_29084	-1.1145	0.016751	0.06971	0.99993	-1.073	0.054363	P2
gene_29086	1.2701	0.028401	-0.081178	0.99993	1.1607	0.015201	P3
gene_29109	4.9608	0.00093389	-1.2648	0.7055	3.7565	0.06769	P1
gene_29110	7.7294	0.043407	-1.5213	0.9691	6.1799	0.29144	P1
gene_29132	0.58539	0.85277	2.0244	0.046847	2.5816	0.0051496	P12
gene_29137	-1.4922	0.041907	0.43578	0.99993	-1.0846	0.23096	P2
gene_29163	2.125	0.002752	-0.060356	0.99993	2.0364	0.0011543	P3
gene_29165	-1.9915	0.013273	-1.6689	0.99993	-3.6886	0.00031695	P5
gene_29167	-0.63512	0.0017219	-0.70809	0.26146	-1.3714	2.52e-08	P5
gene_2918	-1.5987	0.036418	0.45756	0.99993	-1.1693	0.20223	P2
gene_29188	3.5721	0.0070506	0.89497	0.32886	4.4388	2.58e-06	P3
gene_29190	-1.025	0.0043955	-0.91451	0.6981	-1.9677	3.48e-06	P5
gene_29211	3.7388	2.1302e-06	-0.82542	0.78652	2.8852	0.001275	P3
gene_2924	6.0937	0.00090283	-0.62151	0.99993	5.444	0.006748	P3
gene_29247	2.0133	0.00019707	-0.88691	0.44305	1.0982	0.10035	P1
gene_29251	0.45945	0.45388	0.84369	4.66e-05	1.2749	7.39e-09	P12
gene_29275	1.6199	0.55732	1.8978	0.046774	3.4895	0.00048803	P12
gene_29280	-4.4132	7.1063e-26	3.5589	6e-13	-0.88248	0.0025674	P2
gene_29282	2.5481	5.7563e-06	1.3799	1.5e-08	3.8997	1.27e-25	P10
gene_29302	-0.85652	0.048197	0.78941	0.12863	-0.09532	0.92469	P2
gene_29310	1.6683	0.82578	4.6651	1.24e-05	6.3052	3.24e-06	P12
gene_29337	-1.1403	0.0034176	0.66386	0.33385	-0.50465	0.46764	P2
gene_29346	-1.8117	0.00025942	-0.47605	0.99993	-2.3159	3.3e-05	P5
gene_29389	0.80397	0.0043409	-0.061604	0.99993	0.71416	0.00068256	P3
gene_29391	0.81643	0.00021423	-0.47902	0.40235	0.3092	0.12999	P1
gene_29394	-0.60539	0.027554	-0.75348	0.46663	-1.3871	1.57e-05	P5
gene_29395	4.8418	1.7309e-55	-6.4025	1.03e-56	-1.5889	0.32028	P4
gene_29405	2.7036	2.5316e-19	0.08573	0.99993	2.7611	7.63e-25	P3
gene_29416	-1.1899	0.01439	0.74626	0.43755	-0.47185	0.6264	P2
gene_2942	3.309	1.4105e-08	-1.1281	0.097321	2.1528	0.0026954	P3
gene_29436	1.5618	0.0021493	0.079325	0.99993	1.613	0.00010295	P3
gene_29442	1.6853	4.0753e-10	-0.20519	0.99993	1.4519	2.69e-09	P3
gene_29443	-1.4455	0.0082666	-0.4272	0.99993	-1.9009	0.0018917	P5
gene_29448	-1.6499	0.0096707	1.3396	0.12364	-0.3385	0.83407	P2
gene_29450	-2.5146	3.5094e-19	-1.3716	0.30208	-3.9144	4.94e-27	P5
gene_29464	-0.96367	0.00037101	-1.3545	0.027698	-2.3463	9.18e-12	P7
gene_29475	0.82103	0.014581	-0.24805	0.99993	0.54477	0.04939	P3
gene_29503	-2.0954	1.5093e-20	1.7987	1.31e-14	-0.32496	0.43043	P6
gene_29523	5.4421	0.00026442	-4.1284	0.0018867	1.2855	0.85025	P4
gene_2953	2.9296	0.028221	0.64536	0.90814	3.5468	0.00025983	P3
gene_29532	-1.7285	0.00012738	0.1132	0.99993	-1.6435	0.00077698	P5
gene_29533	3.225	2.3291e-30	-0.61723	0.094152	2.5796	9.29e-19	P3
gene_29558	-1.2438	0.003842	-0.6417	0.99993	-1.9137	0.00010544	P5
gene_29562	2.836	5e-09	-0.61532	0.8308	2.1925	1.71e-05	P3
gene_29567	2.441	2.0215e-08	-0.97878	0.088026	1.434	0.0052845	P3
gene_29579	-2.067	3.6503e-14	0.76515	0.10699	-1.3301	1.11e-06	P5
gene_29586	-0.84931	0.0036113	-1.6149	0.0069237	-2.4924	3.46e-11	P7
gene_2965	-1.5364	0.00065162	0.0088623	0.99993	-1.5558	0.0017825	P5
gene_29694	1.7044	7.1368e-09	-0.55587	0.51188	1.1203	0.000146	P3
gene_29712	1.2491	0.00070476	-0.99148	0.04256	0.22942	0.70193	P4
gene_29730	-1.2345	0.011644	-0.58237	0.99993	-1.8451	0.00087322	P5
gene_29758	1.6481	0.00010959	-0.47572	0.99993	1.1442	0.0071223	P3
gene_29762	0.9951	0.018452	-0.61954	0.72688	0.34735	0.49507	P1
gene_29764	2.0125	5.0649e-09	-0.076686	0.99993	1.9076	5.85e-10	P3
gene_29783	-0.95231	0.00013274	0.34266	0.56175	-0.63787	0.064463	P2
gene_29795	1.5838	0.037224	-0.9033	0.83196	0.65233	0.5685	P1
gene_29808	-3.1003	0.034974	1.2047	0.99993	-1.9238	0.18261	P2
gene_29825	5.4096	2.3315e-34	-0.6195	0.15957	4.7619	2.65e-24	P3
gene_29826	8.5906	2.8481e-27	-2.1922	2.16e-14	6.3703	5.66e-08	P1
gene_29827	-1.6696	0.039193	-0.91443	0.99993	-2.6122	0.0045433	P5
gene_29834	-2.811	0.0020496	1.8774	0.3115	-0.96183	0.3686	P2
gene_29849	3.9925	2.6528e-10	-0.3742	0.99993	3.5901	1.49e-08	P3
gene_29850	5.3525	0.0020439	0.40268	0.99993	5.727	7.64e-05	P3
gene_29851	3.1352	0.0014417	-0.40019	0.99993	2.7067	0.0065872	P3
gene_29900	-0.80549	0.048762	0.81838	0.064494	-0.015317	0.90705	P2
gene_29908	-0.28099	0.29516	-0.96727	0.034602	-1.2765	1.47e-05	P8
gene_29911	-0.058933	0.6519	0.70604	1.91e-09	0.6189	3.04e-07	P12
gene_29934	1.745	0.007581	-0.18195	0.99993	1.5348	0.0091711	P3
gene_29954	5.5893	1.6715e-05	-1.8965	0.05789	3.6646	0.078636	P1
gene_29956	-1.0724	0.0027164	0.96053	0.014056	-0.14008	0.91168	P6
gene_29967	0.24751	0.867	-2.1132	0.021113	-1.8939	0.021517	P8
gene_29978	-1.1435	0.00058538	-1.2201	0.24274	-2.3918	6.04e-09	P5
gene_29981	-0.87257	0.011639	0.4318	0.6355	-0.46898	0.46565	P2
gene_29983	2.1933	0.027345	0.40756	0.99993	2.5726	0.000587	P3
gene_30001	1.4234	0.036441	-0.080455	0.99993	1.3148	0.02143	P3
gene_3001	2.8468	0.00095701	-0.89651	0.91594	1.9221	0.068511	P1
gene_30043	-3.5676	0.0005792	3.02	0.027113	-0.57581	0.70514	P6
gene_3005	2.1682	0.00098468	-0.10036	0.99993	2.0396	0.00056093	P3
gene_30052	1.2586	4.0073e-07	1.7777	1.46e-54	3.0081	8.17e-95	P10
gene_30059	-3.4075	0.00027711	1.4099	0.99993	-2.0258	0.015474	P5
gene_30065	2.8023	3.2554e-12	-3.7402	2.9e-15	-0.96612	0.52558	P4
gene_3008	-0.82839	0.041611	0.6991	0.18327	-0.1575	0.90852	P2
gene_30086	1.1467	0.00054807	0.042589	0.99993	1.1611	9.38e-06	P3
gene_3009	-1.1497	5.1925e-07	-0.66302	0.7332	-1.8409	1.56e-11	P5
gene_30097	2.7476	2.6778e-05	-0.67245	0.99993	2.0469	0.0040793	P3
gene_3010	0.84079	0.035115	-0.044044	0.99993	0.76854	0.0090653	P3
gene_30101	4.5173	0.014153	-1.7803	0.57789	2.7088	0.42031	P1
gene_30108	0.0069103	0.88117	-1.4976	0.0096065	-1.5189	0.0012484	P8
gene_30128	-2.7629	1.6231e-14	-0.64856	0.99993	-3.4397	7.36e-17	P5
gene_30135	-3.9707	0.028072	2.1208	0.99993	-1.8782	0.23883	P2
gene_30142	2.9085	1.0561e-06	0.14652	0.99993	3.0268	5.74e-09	P3
gene_30146	-0.075666	0.75029	-1.2358	0.00096871	-1.3397	1.02e-05	P8
gene_30151	5.5737	3.6474e-08	-1.0895	0.29421	4.456	0.00026842	P3
gene_3016	1.2486	0.0049417	0.35676	0.45452	1.5771	8.67e-07	P3
gene_30175	-1.1786	0.015117	-0.72195	0.99993	-1.9287	0.00048639	P5
gene_30210	-0.50743	0.02252	-0.78837	0.15841	-1.324	6.34e-07	P5
gene_3023	-1.2985	0.00021104	0.79335	0.11311	-0.53338	0.35134	P2
gene_30230	-3.7532	0.043578	1.933	0.99993	-1.8484	0.27851	P2
gene_30248	2.9104	0.07998	1.7589	0.0044625	4.6411	1.54e-07	P12
gene_30252	2.7863	0.00094801	1.3573	0.00020084	4.1153	4.23e-14	P10
gene_30297	8.0068	0.02313	-3.8186	0.076433	4.16	0.74819	P1
gene_30305	-2.3837	0.019002	1.3983	0.81383	-1.0136	0.42388	P2
gene_3031	0.36746	0.89243	2.9164	0.0054257	3.2556	0.0010771	P12
gene_3035	-6.2895	0.00022776	5.8361	0.0049166	-0.48163	0.78566	P6
gene_30368	4.7202	4.7766e-09	-0.37147	0.99993	4.3205	1.1e-07	P3
gene_3038	-2.8055	1.5053e-22	-0.80727	0.99993	-3.641	5.28e-27	P5
gene_30394	3.4945	2.3258e-06	-0.47844	0.99993	2.9878	8.76e-05	P3
gene_30451	-1.4657	9.6083e-06	-1.659	0.07983	-3.1529	8.94e-13	P5
gene_30457	-0.44795	0.3462	1.5143	3.64e-08	1.0381	5.82e-05	P12
gene_30479	-2.516	0.0027109	-1.0751	0.99993	-3.6193	0.00029672	P5
gene_30493	-1.1621	0.03212	-0.86279	0.99993	-2.0531	0.0008591	P5
gene_30523	6.4066	6.817e-06	0.42857	0.8951	6.807	1.94e-08	P3
gene_30530	3.9679	7.3432e-05	-1.0572	0.65533	2.8824	0.020835	P3
gene_30556	2.6751	0.0052391	-1.4732	0.333	1.1737	0.49872	P1
gene_30590	2.8544	0.0015186	0.73686	0.27588	3.5631	8.23e-08	P3
gene_30604	1.8	0.00041017	-0.7099	0.76797	1.0619	0.066512	P1
gene_30640	1.3186	0.026762	-0.13632	0.99993	1.154	0.022966	P3
gene_30643	-1.0241	5.818e-06	-0.43992	0.99993	-1.4923	1.94e-08	P5
gene_30648	-3.0893	6.7388e-06	0.84556	0.99993	-2.272	0.00039909	P5
gene_3065	-1.062	0.043032	-0.051653	0.99993	-1.1419	0.065223	P2
gene_30699	-1.4509	5.5117e-05	0.5458	0.64108	-0.93326	0.02893	P5
gene_30700	-0.95188	0.00047527	0.57165	0.11754	-0.40844	0.44753	P2
gene_3071	1.7086	3.7646e-07	-1.3878	0.00017268	0.29254	0.64451	P4
gene_30712	1.5973	0.0033606	-0.75354	0.74998	0.8155	0.22202	P1
gene_30715	0.72537	0.0022653	-0.68583	0.031872	0.011332	0.85693	P4
gene_30731	-5.957	0.014023	3.2983	0.99993	-2.6869	0.080069	P2
gene_30740	-2.0033	0.040532	-0.80047	0.99993	-2.832	0.010169	P5
gene_30753	2.5907	0.01861	0.67881	0.64833	3.2413	4.14e-05	P3
gene_30754	-7.8963	0.027529	5.7783	0.91956	-2.1462	0.16837	P2
gene_30765	-0.16922	8.6691e-06	-1.4165	3.07e-77	-1.6139	1.04e-123	P7
gene_30782	0.71609	0.0052013	-0.19875	0.99993	0.48914	0.012472	P3
gene_30786	0.87986	0.013177	-0.69075	0.297	0.1609	0.72294	P1
gene_3082	1.0253	1.8862e-43	-0.5231	3.48e-08	0.47398	7.05e-14	P1
gene_30831	2.0242	0.00057849	-0.35182	0.99993	1.6442	0.003974	P3
gene_3084	-1.1152	8.7755e-06	-0.88003	0.35181	-2.0234	3.1e-11	P5
gene_30842	2.018	0.044294	-0.015852	0.99993	1.974	0.02143	P3
gene_30843	2.672	4.0382e-06	-0.61654	0.99993	2.0272	0.00098514	P3
gene_30863	-0.34508	3.062e-06	-1.0409	1.62e-15	-1.4142	6.18e-41	P7
gene_30870	3.3081	0.0026412	-0.21508	0.99993	3.0648	0.0036285	P3
gene_30878	-1.8543	0.001594	-0.57821	0.99993	-2.4607	0.00020361	P5
gene_3090	-0.728	0.023335	0.6414	0.080972	-0.11481	0.9184	P2
gene_30910	1.2774	9.9621e-14	-0.45591	0.24105	0.7933	5.43e-07	P3
gene_30911	1.6351	0.11818	1.2121	0.020338	2.819	9.07e-07	P12
gene_30913	-0.98515	2.0159e-05	1.1552	6.03e-08	0.14185	0.52555	P6
gene_30936	1.6747	0.0063246	-0.37719	0.99993	1.2693	0.034463	P3
gene_30937	-1.3244	5.0148e-05	-1.3401	0.18778	-2.6928	8.1e-11	P5
gene_30941	4.3797	0.001	-0.9922	0.99993	3.3593	0.04162	P3
gene_30946	1.0182	2.6935e-07	0.42126	0.00023315	1.4113	1.42e-22	P10
gene_30956	-1.2006	0.016566	-1.2153	0.74166	-2.4441	4.05e-05	P5
gene_30958	2.5996	0.0043814	-0.26262	0.99993	2.3088	0.0083559	P3
gene_3097	-1.76	0.00029368	0.95872	0.31677	-0.82948	0.17813	P2
gene_30975	-1.1186	5.1514e-09	0.55688	0.01672	-0.58997	0.020865	P2
gene_30982	-1.1547	5.1779e-05	-0.88733	0.51497	-2.0703	1.74e-09	P5
gene_31025	4.6308	0.0025538	0.26189	0.99993	4.8645	0.00021367	P3
gene_31026	-4.7077	0.02039	-2.1195	0.99993	-6.8555	0.018944	P5
gene_31031	4.3226	1.8337e-17	-0.49337	0.99993	3.801	3.6e-13	P3
gene_31040	-0.63141	0.013044	0.50734	0.080972	-0.15228	0.89717	P2
gene_31048	1.7426	5.9908e-05	-0.43487	0.99993	1.2795	0.0027385	P3
gene_3106	0.85135	0.00055069	-0.37341	0.99993	0.44973	0.037284	P3
gene_31073	5.0571	1.0867e-77	0.28331	0.0010289	5.3122	7.18e-107	P10
gene_31074	-1.3317	9.245e-05	0.53942	0.53943	-0.82049	0.05394	P2
gene_31093	2.8931	1.5921e-19	-0.48505	0.70766	2.3799	1.51e-13	P3
gene_31105	2.027	0.00025938	-0.20062	0.99993	1.7981	0.00044153	P3
gene_31133	-2.2709	0.003044	0.24447	0.99993	-2.0547	0.010053	P5
gene_31150	1.3503	5.6288e-08	-1.5116	1.65e-08	-0.18952	0.88781	P4
gene_31173	3.4053	2.4824e-20	-0.021815	0.99993	3.3553	6.83e-23	P3
gene_31179	-1.1149	0.035016	0.053717	0.99993	-1.0894	0.085967	P2
gene_31208	-1.1601	8.1157e-09	0.71916	0.0015258	-0.46919	0.12832	P6
gene_31228	-1.3676	0.018119	-0.55967	0.99993	-1.9555	0.0025761	P5
gene_31281	-0.073562	0.88299	1.2827	0.063364	1.181	0.047249	P12
gene_31290	0.64401	1.8979e-05	-1.2689	4.83e-17	-0.65306	0.00048842	P9
gene_31316	5.7256	1.5203e-12	0.057032	0.99993	5.7544	1.8e-14	P3
gene_31317	0.65444	0.76033	2.0623	4.81e-05	2.6885	5.23e-07	P12
gene_31326	3.8863	2.0978e-06	0.012041	0.99993	3.8701	2.42e-07	P3
gene_31327	0.63738	0.012272	-0.29285	0.99993	0.31631	0.11374	P1
gene_31329	1.9416	0.00020093	0.21145	0.99993	2.1249	6.45e-07	P3
gene_31347	-2.244	0.013513	1.0723	0.99993	-1.1999	0.25247	P2
gene_31358	3.2799	9.6655e-05	-0.035714	0.99993	3.2159	2.91e-05	P3
gene_31389	1.3164	0.0015918	-0.16391	0.99993	1.1243	0.001785	P3
gene_31393	2.1475	0.011474	-0.55891	0.99993	1.5603	0.091645	P1
gene_31398	-3.365	7.2357e-39	1.882	6.05e-08	-1.5112	1.71e-13	P2
gene_314	-0.86028	0.023884	0.70871	0.13976	-0.17978	0.8955	P2
gene_31400	1.7168	0.0024049	-0.41635	0.99993	1.2722	0.023466	P3
gene_31401	2.3997	0.0012886	-2.8139	0.00097514	-0.44241	0.88903	P4
gene_31467	4.1415	6.1431e-06	-1.2276	0.29476	2.8857	0.01492	P3
gene_31471	1.5931	1.0832e-08	-3.0731	2.64e-19	-1.5082	0.0035774	P9
gene_31564	-1.1827	0.0047767	0.56247	0.67258	-0.64839	0.30215	P2
gene_31565	-6.4873	8.877e-18	-0.77274	0.99993	-7.2882	3.36e-17	P5
gene_31583	2.7699	7.2519e-06	-1.0771	0.23981	1.6646	0.033097	P3
gene_31642	3.1678	5.9071e-32	0.22835	0.11765	3.368	6.09e-46	P3
gene_31648	2.9719	0.019514	-2.986	0.053652	-0.042393	0.92469	P1
gene_31663	-1.0246	9.5628e-18	-0.88602	0.00061716	-1.9389	8.74e-38	P7
gene_31668	1.9105	7.1153e-08	-0.64261	0.46168	1.2397	0.00082971	P3
gene_31669	-1.6472	1.1765e-43	-0.91878	0.0017188	-2.5942	9.43e-70	P7
gene_31675	6.3342	1.219e-05	-1.5611	0.15172	4.7449	0.01996	P3
gene_31680	1.1642	0.14122	-4.6054	1.84e-05	-3.4694	0.01122	P8
gene_31720	-1.1057	8.8627e-12	-1.3444	6.49e-05	-2.4784	9.01e-31	P7
gene_31736	2.6941	0.00015255	0.58626	0.3278	3.2521	3.39e-09	P3
gene_31756	0.27635	0.8896	2.0152	0.0027674	2.2634	0.0004303	P12
gene_31767	-1.2629	5.1307e-05	0.51806	0.45018	-0.77302	0.051263	P2
gene_31768	2.4805	4.1353e-07	-0.43277	0.99993	2.0196	3.68e-05	P3
gene_31782	1.8786	4.8619e-05	-0.50032	0.99993	1.35	0.0039411	P3
gene_31788	7.7059	0.0014417	-1.8051	0.25741	5.8727	0.12351	P1
gene_31789	-0.79201	0.0011578	0.49829	0.10574	-0.32193	0.59673	P2
gene_31797	5.4436	0.013651	1.0176	0.38458	6.433	3.78e-05	P3
gene_31822	2.1795	4.2114e-07	-3.4228	6.86e-11	-1.2715	0.27471	P4
gene_3185	-0.24825	0.4809	-1.0805	0.048386	-1.3569	0.00013989	P8
gene_31885	0.78159	0.010735	-0.49439	0.72178	0.25899	0.4059	P1
gene_31898	1.766	0.0006543	-0.44847	0.99993	1.2893	0.012854	P3
gene_31899	2.6896	0.02581	0.44708	0.99993	3.1084	0.00073782	P3
gene_31909	0.84134	0.00034529	-0.038484	0.99993	0.77465	1.38e-05	P3
gene_31911	-1.8277	2.0818e-31	-1.8705	6.18e-07	-3.7264	2.29e-62	P7
gene_31917	-1.1623	0.010735	-0.43005	0.99993	-1.6206	0.0016765	P5
gene_3193	1.4533	0.026905	-0.16061	0.99993	1.2645	0.027814	P3
gene_31968	1.4491	0.03426	1.0108	0.005704	2.4317	3.6e-09	P10
gene_31970	-1.3099	4.3424e-05	-0.58145	0.99993	-1.9196	2.43e-07	P5
gene_31975	-0.5997	0.57923	1.6763	0.0043232	1.0484	0.048572	P12
gene_31992	4.1838	0.04219	-0.48373	0.99993	3.6719	0.095591	P1
gene_31996	-0.96175	0.032733	0.5263	0.72802	-0.46366	0.60555	P2
gene_32	2.7536	2.6312e-57	-3.2473	2.29e-66	-0.522	0.39546	P4
gene_32015	0.36779	0.88698	2.2186	0.033523	2.5582	0.0064043	P12
gene_32025	2.976	0.021073	0.0463	0.99993	2.9941	0.0077627	P3
gene_32051	-1.0299	0.012949	-0.42318	0.99993	-1.4813	0.0017061	P5
gene_3206	-1.7417	0.006698	-0.85982	0.99993	-2.6297	0.00038429	P5
gene_32061	1.2377	0.010034	-0.31033	0.99993	0.89917	0.042472	P3
gene_3207	-1.3677	0.019061	1.4271	0.019479	0.031174	0.897	P6
gene_32081	-1.8312	3e-09	0.85119	0.079513	-1.0082	0.0023751	P5
gene_32095	1.9039	0.028494	0.36323	0.99993	2.239	0.00057837	P3
gene_32112	0.5281	0.00030931	0.084401	0.17133	0.58429	3.56e-10	P3
gene_32118	-0.89675	0.00030008	0.87466	0.00038086	-0.050297	0.91275	P6
gene_32133	1.0054	0.0032114	-0.22189	0.99993	0.75529	0.0086852	P3
gene_32155	-1.0727	0.0065949	-0.29333	0.99993	-1.3942	0.0020087	P5
gene_32174	1.7123	0.023151	-0.32507	0.99993	1.359	0.061945	P1
gene_32184	-3.0582	8.6702e-06	2.1288	0.038096	-0.95763	0.17801	P6
gene_32213	-4.9629	0.014726	4.2696	0.2058	-0.72154	0.74753	P2
gene_32219	-0.83561	0.0085116	-1.3859	0.04921	-2.2498	9.77e-09	P7
gene_32221	1.9149	2.2783e-08	-1.4153	0.00012487	0.47138	0.41696	P4
gene_3224	-1.3991	0.009475	0.41572	0.99993	-1.0116	0.12601	P2
gene_32254	-1.0442	0.017368	-0.99144	0.81383	-2.0639	5.33e-05	P5
gene_32259	2.3636	9.3984e-05	-0.095175	0.99993	2.2403	4.52e-05	P3
gene_32278	2.3375	2.4035e-25	-0.47765	0.34251	1.8316	1.41e-16	P3
gene_3228	2.7202	0.0031291	-0.025498	0.99993	2.6665	0.001167	P3
gene_32296	-1.6145	2.8434e-07	1.1889	0.0010176	-0.45376	0.39758	P6
gene_32307	-1.783	8.1954e-07	-1.8241	0.13127	-3.6353	2.24e-13	P5
gene_32345	6.5826	0.0016096	-1.4558	0.57713	5.0986	0.086241	P1
gene_32353	0.72656	0.66118	1.2868	0.025003	1.9852	0.00029402	P12
gene_32355	0.70807	0.0033992	0.11998	0.62371	0.79984	1.17e-06	P3
gene_32356	0.94217	0.22531	0.94838	0.01236	1.8623	1.47e-06	P12
gene_32378	1.1723	1.2617e-05	-0.35055	0.99993	0.79349	0.0010782	P3
gene_32399	3.6069	0.02039	-0.23698	0.99993	3.3417	0.027013	P3
gene_32410	2.3337	0.0047822	0.46314	0.86879	2.7686	1.21e-05	P3
gene_32432	4.7944	0.00065162	-1.1763	0.76401	3.5899	0.051263	P1
gene_32433	1.3572	0.0008	-0.41432	0.99993	0.91463	0.019409	P3
gene_32443	1.3169	7.2674e-05	-1.9513	7.69e-08	-0.66266	0.38333	P4
gene_32447	-0.80975	0.033998	-0.30603	0.99993	-1.144	0.010157	P5
gene_32458	-8.457	6.431e-08	7.7014	5.98e-05	-0.78379	0.24182	P6
gene_32459	-4.4803	0.0062276	4.5085	0.012529	-0.029337	0.91879	P6
gene_3246	0.95366	0.028667	-0.5326	0.99993	0.39285	0.41618	P1
[truncated: 5,073 more rows]
